# Supplementary material for: Ubiquitination site preferences in anaphase promoting complex/cyclosome (APC/C) substrates
Source: Open Biol. 2013 Sep;3(9):130097. doi: 10.1098/rsob.130097 (PMC3787748; doi:10.1098/rsob.130097)
Supplement: Supplementary Table 1 [file rsob130097supp2.xlsx]

## Sheet: human ubiquitome
UniProt AC	Uniprot ID	Protein Name	ub-site	Danielsen et al.	Emanuele et al.	Kim et al.	Lee et al.	Povlsen et al.	Udeshi et al.	Wagner et al.	Xu et al.
Q9Y6W3	CAN7	Calpain-7	419	0	1	1	0	0	1	1	0
Q9Y6W3	CAN7	Calpain-7	320	0	1	0	0	0	0	0	0
Q9Y6M7-5	S4A7	Isoform 5 of Sodium bicarbonate cotransporter 3	752	0	1	0	0	0	0	0	0
Q9Y6M7	S4A7	Sodium bicarbonate cotransporter 3	503	0	1	1	0	0	0	0	0
Q9Y6M7	S4A7	Sodium bicarbonate cotransporter 3	590	0	1	1	0	0	0	0	0
Q9Y6M7	S4A7	Sodium bicarbonate cotransporter 3	1183	0	1	0	0	0	0	0	0
Q9Y6M5	ZNT1	Zinc transporter 1	444	0	1	0	1	0	0	0	0
Q9Y6M5	ZNT1	Zinc transporter 1	427	0	1	0	0	0	0	0	0
Q9Y6M5	ZNT1	Zinc transporter 1	389	0	1	0	0	0	0	0	0
Q9Y6M0	TEST	Testisin	142	0	1	0	1	0	0	0	0
Q9Y6J9	TAF6L	TAF6-like RNA polymerase II p300/CBP-associated factor-associated factor 65 kDa subunit 6L	177	0	1	1	0	0	0	0	0
Q9Y6I3	EPN1	Epsin-1	107	1	1	1	0	1	0	1	1
Q9Y6B7	AP4B1	AP-4 complex subunit beta-1	577	0	1	0	0	0	0	0	0
Q9Y6B2	EID1	EP300-interacting inhibitor of differentiation 1	72	0	1	1	0	0	0	0	0
Q9Y679	AUP1	Ancient ubiquitous protein 1	316	1	1	1	1	1	1	1	0
Q9Y679	AUP1	Ancient ubiquitous protein 1	425	0	1	1	1	1	0	1	0
Q9Y679	AUP1	Ancient ubiquitous protein 1	443	0	1	1	0	1	0	1	0
Q9Y679	AUP1	Ancient ubiquitous protein 1	209	0	1	1	0	0	1	1	0
Q9Y639	NPTN	Neuroplastin	260	0	1	0	0	0	0	0	0
Q9Y617	SERC	Phosphoserine aminotransferase	333	0	1	1	0	1	1	1	0
Q9Y5Y0	FLVC1	Feline leukemia virus subgroup C receptor-related protein 1	530	0	1	1	1	0	0	0	0
Q9Y5U9	IR3IP	Immediate early response 3-interacting protein 1	29	0	1	1	1	1	0	1	0
Q9Y5U9	IR3IP	Immediate early response 3-interacting protein 1	49	0	1	1	0	0	0	0	0
Q9Y5K5	UCHL5	Ubiquitin carboxyl-terminal hydrolase isozyme L5	154	0	1	1	0	0	1	1	0
Q9Y5K5	UCHL5	Ubiquitin carboxyl-terminal hydrolase isozyme L5	315	0	1	1	0	0	1	1	0
Q9Y5K5	UCHL5	Ubiquitin carboxyl-terminal hydrolase isozyme L5	206	0	1	0	0	0	1	0	0
Q9Y5B9	SP16H	FACT complex subunit SPT16	596	0	1	1	0	0	0	1	0
Q9Y546	LRC42	Leucine-rich repeat-containing protein 42	209	0	1	0	0	0	0	0	0
Q9Y508	RN114	RING finger protein 114	122	1	1	1	0	1	1	1	0
Q9Y508	RN114	RING finger protein 114	126	1	1	1	0	1	1	1	0
Q9Y508	RN114	RING finger protein 114	112	0	1	0	0	0	1	1	0
Q9Y4X5	ARI1	E3 ubiquitin-protein ligase ARIH1	316	0	1	1	1	1	1	1	0
Q9Y4X5	ARI1	E3 ubiquitin-protein ligase ARIH1	368	0	1	0	1	0	0	0	0
Q9Y4W2	LAS1L	Ribosomal biogenesis protein LAS1L	540	0	1	1	1	0	1	0	0
Q9Y4W2	LAS1L	Ribosomal biogenesis protein LAS1L	312	0	1	1	1	0	1	0	0
Q9Y4W2	LAS1L	Ribosomal biogenesis protein LAS1L	691	0	1	0	0	0	0	0	0
Q9Y4E5-4	ZN451	Isoform 3 of Zinc finger protein 451	121	0	1	1	0	0	0	0	0
Q9Y4E5	ZN451	Zinc finger protein 451	852	0	1	1	1	1	0	1	0
Q9Y4E5	ZN451	Zinc finger protein 451	106	0	1	1	0	1	1	1	0
Q9Y4E5	ZN451	Zinc finger protein 451	832	0	1	1	0	0	1	1	0
Q9Y4E5	ZN451	Zinc finger protein 451	706	0	1	1	1	0	0	0	0
Q9Y4E5	ZN451	Zinc finger protein 451	992	0	1	1	1	0	0	0	0
Q9Y4E5	ZN451	Zinc finger protein 451	790	0	1	0	0	0	1	0	0
Q9Y4E5	ZN451	Zinc finger protein 451	153	0	1	0	1	0	0	0	0
Q9Y4E5	ZN451	Zinc finger protein 451	464	0	1	1	0	0	0	0	0
Q9Y4E5	ZN451	Zinc finger protein 451	288	0	1	1	0	0	0	0	0
Q9Y4E5	ZN451	Zinc finger protein 451	585	0	1	1	0	0	0	0	0
Q9Y4E5	ZN451	Zinc finger protein 451	1034	0	1	0	0	0	0	0	0
Q9Y4E5	ZN451	Zinc finger protein 451	381	0	1	0	0	0	0	0	0
Q9Y4E5	ZN451	Zinc finger protein 451	434	0	1	0	0	0	0	0	0
Q9Y4C2	F115A	Protein FAM115A	817	0	1	1	1	1	0	1	0
Q9Y487	VPP2	V-type proton ATPase 116 kDa subunit a isoform 2	279	0	1	1	0	0	0	1	0
Q9Y3T9	NOC2L	Nucleolar complex protein 2 homolog	649	0	1	1	1	0	0	0	0
Q9Y3T9	NOC2L	Nucleolar complex protein 2 homolog	606	0	1	1	0	0	0	1	0
Q9Y3S2	ZN330	Zinc finger protein 330	255	0	1	1	0	0	0	1	0
Q9Y3I0	RTCB	tRNA-splicing ligase RtcB homolog	308	0	1	1	0	0	1	0	0
Q9Y3B4	PM14	Pre-mRNA branch site protein p14	41	0	1	1	0	1	0	1	0
Q9Y3A6	TMED5	Transmembrane emp24 domain-containing protein 5	164	0	1	1	0	0	0	0	0
Q9Y397	ZDHC9	Palmitoyltransferase ZDHHC9	281	0	1	0	0	0	0	0	0
Q9Y320	TMX2	Thioredoxin-related transmembrane protein 2	215	0	1	1	1	1	0	1	0
Q9Y2T3	GUAD	Guanine deaminase	231	0	1	0	0	0	0	0	0
Q9Y2T3	GUAD	Guanine deaminase	133	0	1	0	0	0	0	0	0
Q9Y2T3	GUAD	Guanine deaminase	366	0	1	0	0	0	0	0	0
Q9Y2F9	BTBD3	BTB/POZ domain-containing protein 3	315	0	1	0	1	1	0	1	0
Q9Y295	DRG1	Developmentally-regulated GTP-binding protein 1	61	0	1	1	0	1	1	1	0
Q9Y295	DRG1	Developmentally-regulated GTP-binding protein 1	213	0	1	1	0	1	0	1	0
Q9Y295	DRG1	Developmentally-regulated GTP-binding protein 1	126	1	1	1	0	0	1	0	0
Q9Y295	DRG1	Developmentally-regulated GTP-binding protein 1	129	0	1	1	0	0	0	0	0
Q9Y295	DRG1	Developmentally-regulated GTP-binding protein 1	186	0	1	0	0	0	0	0	0
Q9Y287	ITM2B	Integral membrane protein 2B	13	1	1	1	0	1	1	1	0
Q9Y285	SYFA	Phenylalanine--tRNA ligase alpha subunit	311	0	1	1	1	0	1	0	0
Q9Y285	SYFA	Phenylalanine--tRNA ligase alpha subunit	187	0	1	1	1	0	1	0	0
Q9Y285	SYFA	Phenylalanine--tRNA ligase alpha subunit	481	0	1	0	0	0	1	1	0
Q9Y285	SYFA	Phenylalanine--tRNA ligase alpha subunit	349	0	1	0	0	0	0	1	0
Q9Y285	SYFA	Phenylalanine--tRNA ligase alpha subunit	177	0	1	1	0	0	0	0	0
Q9Y285	SYFA	Phenylalanine--tRNA ligase alpha subunit	208	0	1	0	0	0	0	0	0
Q9Y282	ERGI3	Endoplasmic reticulum-Golgi intermediate compartment protein 3	154	0	1	0	0	0	0	0	0
Q9Y281	COF2	Cofilin-2	112	1	1	1	0	0	1	1	0
Q9Y281	COF2	Cofilin-2	92	1	1	1	0	1	1	0	0
Q9Y263	PLAP	Phospholipase A-2-activating protein	456	0	1	1	0	1	0	1	0
Q9Y263	PLAP	Phospholipase A-2-activating protein	311	0	1	1	0	0	0	1	0
Q9Y263	PLAP	Phospholipase A-2-activating protein	325	0	1	1	0	0	0	0	0
Q9Y262	EIF3L	Eukaryotic translation initiation factor 3 subunit L	143	0	1	1	0	0	0	0	0
Q9Y230	RUVB2	RuvB-like 2	427	0	1	1	1	0	1	1	0
Q9Y230	RUVB2	RuvB-like 2	444	0	1	1	0	0	1	0	0
Q9Y230	RUVB2	RuvB-like 2	223	0	1	0	0	0	1	0	0
Q96GD4	AURKB	Aurora kinase B	56	0	1	1	1	1	1	1	0
Q96GD4	AURKB	Aurora kinase B	211	1	1	1	0	0	1	1	0
Q9UQ84	EXO1	Exonuclease 1	292	0	1	0	0	0	0	0	0
Q9UQ49	NEUR3	Sialidase-3	301	0	1	0	0	0	0	0	0
Q9UPY5	XCT	Cystine/glutamate transporter	12	0	1	1	1	1	0	1	0
Q9UPU5	UBP24	Ubiquitin carboxyl-terminal hydrolase 24	1764	1	1	1	1	1	0	1	0
Q9UNZ2	NSF1C	NSFL1 cofactor p47	172	1	1	1	1	1	1	0	0
Q9UNZ2	NSF1C	NSFL1 cofactor p47	259	0	1	1	0	0	0	0	0
Q9UNS2	CSN3	COP9 signalosome complex subunit 3	296	0	1	0	0	0	1	1	0
Q9UNS2	CSN3	COP9 signalosome complex subunit 3	30	0	1	1	0	0	0	0	0
Q9UNQ0	ABCG2	ATP-binding cassette sub-family G member 2	177	0	1	0	0	0	0	0	0
Q9UNM6	PSD13	26S proteasome non-ATPase regulatory subunit 13	161	0	1	1	0	1	1	1	0
Q9UNL2	SSRG	Translocon-associated protein subunit gamma	8	0	1	1	0	0	0	0	0
Q9UM00	TMCO1	Transmembrane and coiled-coil domain-containing protein 1	116	1	1	1	0	1	1	1	1
Q9ULT8	HECD1	E3 ubiquitin-protein ligase HECTD1	255	0	1	1	0	1	1	1	1
Q9ULF5	S39AA	Zinc transporter ZIP10	562	0	1	1	0	0	0	0	0
Q9UKJ5	CHIC2	Cysteine-rich hydrophobic domain 2 protein	117	1	1	1	1	1	1	1	0
Q9UK99	FBX3	F-box only protein 3	337	0	1	1	1	0	0	0	0
Q9UJY5	GGA1	ADP-ribosylation factor-binding protein GGA1	23	0	1	0	0	0	0	0	0
Q9UJX4	APC5	Anaphase-promoting complex subunit 5	289	0	1	1	0	0	0	1	0
Q9UJX4	APC5	Anaphase-promoting complex subunit 5	224	0	1	1	0	0	0	0	0
Q9UJX3	APC7	Anaphase-promoting complex subunit 7	379	0	1	1	1	1	1	1	0
Q9UJX3	APC7	Anaphase-promoting complex subunit 7	99	0	1	1	0	0	1	1	0
Q9UJX3	APC7	Anaphase-promoting complex subunit 7	293	0	1	1	0	0	0	1	0
Q9UJX3	APC7	Anaphase-promoting complex subunit 7	193	0	1	1	0	0	0	0	0
Q9UJX2	CDC23	Cell division cycle protein 23 homolog	535	0	1	0	0	0	0	0	0
Q9UJP4	KLH21	Kelch-like protein 21	370	0	1	1	1	0	1	0	0
Q9UJ41-2	RABX5	Isoform 2 of Rab5 GDP/GTP exchange factor	85	0	1	0	0	0	0	0	0
Q9UJ41	RABX5	Rab5 GDP/GTP exchange factor	263	1	1	1	0	1	1	1	0
Q9UHI6	DDX20	Probable ATP-dependent RNA helicase DDX20	683	0	1	0	0	0	0	0	0
Q9UHD2	TBK1	Serine/threonine-protein kinase TBK1	154	0	1	1	0	0	1	0	0
Q9UHD2	TBK1	Serine/threonine-protein kinase TBK1	504	0	1	1	0	0	0	0	0
Q9UHB9	SRP68	Signal recognition particle 68 kDa protein	220	0	1	1	0	1	0	1	0
Q9UHB9	SRP68	Signal recognition particle 68 kDa protein	277	0	1	1	0	1	0	1	0
Q9UHB9	SRP68	Signal recognition particle 68 kDa protein	416	0	1	1	0	0	0	0	0
Q9UHB7	AFF4	AF4/FMR2 family member 4	288	0	1	1	0	0	0	0	0
Q9UHB7	AFF4	AF4/FMR2 family member 4	292	0	1	0	0	0	0	0	0
Q9UHB7	AFF4	AF4/FMR2 family member 4	299	0	1	0	0	0	0	0	0
Q9UGM1	ACHA9	Neuronal acetylcholine receptor subunit alpha-9	122	0	1	0	0	0	0	0	0
Q9UGJ1	GCP4	Gamma-tubulin complex component 4	233	0	1	1	0	0	0	0	0
Q9UGJ1	GCP4	Gamma-tubulin complex component 4	255	0	1	0	0	0	0	0	0
Q9UGJ0	AAKG2	5'-AMP-activated protein kinase subunit gamma-2	475	0	1	0	0	0	0	0	0
Q9UFF9	CNOT8	CCR4-NOT transcription complex subunit 8	206	0	1	1	1	0	1	1	0
Q9UFF9	CNOT8	CCR4-NOT transcription complex subunit 8	269	0	1	1	1	0	1	0	0
Q9UDY4	DNJB4	DnaJ homolog subfamily B member 4	73	0	1	1	0	0	0	0	0
Q9UBM7	DHCR7	7-dehydrocholesterol reductase	88	0	1	1	1	0	1	1	0
Q9UBI6	GBG12	Guanine nucleotide-binding protein G(I)/G(S)/G(O) subunit gamma-12	34	0	1	0	0	1	0	1	0
Q9UBG0	MRC2	C-type mannose receptor 2	1237	0	1	0	0	0	0	0	0
Q9UBC2	EP15R	Epidermal growth factor receptor substrate 15-like 1	701	0	1	1	1	1	1	1	0
Q9UBC2	EP15R	Epidermal growth factor receptor substrate 15-like 1	531	0	1	1	1	1	1	1	0
Q9UBC2	EP15R	Epidermal growth factor receptor substrate 15-like 1	694	0	1	1	0	1	1	1	0
Q9UBC2	EP15R	Epidermal growth factor receptor substrate 15-like 1	828	0	1	1	0	0	1	1	0
Q9UBC2	EP15R	Epidermal growth factor receptor substrate 15-like 1	492	0	1	1	1	0	0	0	0
Q9UBC2	EP15R	Epidermal growth factor receptor substrate 15-like 1	638	0	1	1	0	0	0	1	0
Q9UBC2	EP15R	Epidermal growth factor receptor substrate 15-like 1	664	0	1	1	0	0	0	0	0
Q9P2L0	WDR35	WD repeat-containing protein 35	590	0	1	1	0	0	0	0	0
Q9P2L0	WDR35	WD repeat-containing protein 35	709	0	1	0	0	0	0	0	0
Q9P2J5	SYLC	Leucine--tRNA ligase, cytoplasmic	193	0	1	1	0	0	1	0	0
Q9P0U1	TOM7	Mitochondrial import receptor subunit TOM7 homolog	17	0	1	1	1	1	0	1	0
Q9P0J0	NDUAD	NADH dehydrogenase [ubiquinone] 1 alpha subcomplex subunit 13	99	0	1	1	0	0	1	1	0
Q9NZV1	CRIM1	Cysteine-rich motor neuron 1 protein	1023	0	1	0	1	0	0	0	0
Q9NZM1	MYOF	Myoferlin	102	0	1	1	1	1	0	1	0
Q9NZL4	HPBP1	Hsp70-binding protein 1	97	0	1	0	0	0	0	0	0
Q9NZJ0	DTL	Denticleless protein homolog	260	0	1	1	1	0	1	1	0
Q9NYY3	PLK2	Serine/threonine-protein kinase PLK2	438	0	1	1	0	0	0	0	0
Q9NY61	AATF	Protein AATF	264	0	1	1	0	0	0	0	0
Q9NXW2	DJB12	DnaJ homolog subfamily B member 12	92	0	1	1	0	0	0	0	0
Q9NXR7	BRE	BRCA1-A complex subunit BRE	382	1	1	1	1	0	1	1	0
Q9NXR7	BRE	BRCA1-A complex subunit BRE	41	0	1	0	0	0	1	0	0
Q9NX45	SOLH2	Spermatogenesis- and oogenesis-specific basic helix-loop-helix-containing protein 2	145	0	1	0	0	0	0	0	0
Q9NX09	DDIT4	DNA damage-inducible transcript 4 protein	129	1	1	1	1	1	0	1	1
Q9NX09	DDIT4	DNA damage-inducible transcript 4 protein	219	0	1	0	0	0	0	0	0
Q9NX09	DDIT4	DNA damage-inducible transcript 4 protein	220	0	1	0	0	0	0	0	0
Q9NWV8	BABA1	BRISC and BRCA1-A complex member 1	117	0	1	1	1	1	1	1	0
Q9NWS1	PARI	PCNA-interacting partner	158	0	1	1	0	0	0	0	0
Q9NWF9	RN216	E3 ubiquitin-protein ligase RNF216	362	0	1	1	1	1	1	0	0
Q9NWF9	RN216	E3 ubiquitin-protein ligase RNF216	391	0	1	1	0	1	0	1	0
Q9NWF9	RN216	E3 ubiquitin-protein ligase RNF216	619	0	1	0	1	0	1	0	0
Q9NWF9	RN216	E3 ubiquitin-protein ligase RNF216	508	0	1	0	0	0	0	0	0
Q9NWD8	TM248	Transmembrane protein 248	76	0	1	0	0	0	0	0	0
Q9NWC5	TM45A	Transmembrane protein 45A	263	0	1	0	1	1	0	1	0
Q9NW15	ANO10	Anoctamin-10	193	0	1	1	1	0	0	1	0
Q9NW08	RPC2	DNA-directed RNA polymerase III subunit RPC2	950	0	1	1	0	0	0	0	0
Q9NW08	RPC2	DNA-directed RNA polymerase III subunit RPC2	691	0	1	0	0	0	0	0	0
Q9NVX2	NLE1	Notchless protein homolog 1	326	0	1	1	0	0	1	0	0
Q9NVR0	KLH11	Kelch-like protein 11	521	0	1	0	0	0	0	0	0
Q9NVM9	ASUN	Protein asunder homolog	49	0	1	0	0	0	0	0	0
Q9NVM4	ANM7	Protein arginine N-methyltransferase 7	550	0	1	0	0	0	0	0	0
Q9NVJ2	ARL8B	ADP-ribosylation factor-like protein 8B	141	1	1	1	1	1	1	1	0
Q9NVI1	FANCI	Fanconi anemia group I protein	402	0	1	1	0	1	1	1	0
Q9NVI1	FANCI	Fanconi anemia group I protein	348	0	1	1	0	1	0	1	0
Q9NVI1	FANCI	Fanconi anemia group I protein	1105	0	1	1	0	0	0	1	0
Q9NVI1	FANCI	Fanconi anemia group I protein	854	0	1	1	0	0	0	0	0
Q9NVI1	FANCI	Fanconi anemia group I protein	1107	0	1	1	0	0	0	0	0
Q9NVI1	FANCI	Fanconi anemia group I protein	331	0	1	1	0	0	0	0	0
Q9NVH2	INT7	Integrator complex subunit 7	867	0	1	1	1	1	1	1	0
Q9NVH2	INT7	Integrator complex subunit 7	277	0	1	1	0	0	0	0	0
Q9NVH2	INT7	Integrator complex subunit 7	514	0	1	0	0	0	0	0	0
Q9NVC6	MED17	Mediator of RNA polymerase II transcription subunit 17	305	0	1	0	1	0	0	0	0
Q9NV96	CC50A	Cell cycle control protein 50A	34	0	1	1	1	0	0	0	0
Q9NV92	NFIP2	NEDD4 family-interacting protein 2	193	1	1	1	1	1	0	1	0
Q9NUQ9	FA49B	Protein FAM49B	199	1	1	1	0	1	1	1	0
Q9NUM4	T106B	Transmembrane protein 106B	14	1	1	1	1	1	0	1	0
Q9NU22	MDN1	Midasin	1234	0	1	1	0	0	0	0	0
Q9NS91	RAD18	E3 ubiquitin-protein ligase RAD18	197	1	1	1	1	1	1	1	1
Q9NS91	RAD18	E3 ubiquitin-protein ligase RAD18	186	1	1	1	1	1	1	1	0
Q9NS91	RAD18	E3 ubiquitin-protein ligase RAD18	115	0	1	1	1	1	1	1	0
Q9NS91	RAD18	E3 ubiquitin-protein ligase RAD18	110	0	1	1	1	1	1	0	0
Q9NS91	RAD18	E3 ubiquitin-protein ligase RAD18	73	0	1	0	1	0	1	0	0
Q9NS91	RAD18	E3 ubiquitin-protein ligase RAD18	218	0	1	0	0	0	1	1	0
Q9NS86	LANC2	LanC-like protein 2	164	0	1	0	0	0	0	0	0
Q9NRP0	OSTC	Oligosaccharyltransferase complex subunit OSTC	18	0	1	1	0	0	0	0	0
Q9NRH3	TBG2	Tubulin gamma-2 chain	84	0	1	1	0	0	0	0	0
Q9NRG9	AAAS	Aladin	301	0	1	1	0	0	1	1	0
Q9NRG9	AAAS	Aladin	52	0	1	1	0	0	1	1	0
Q9NRG9	AAAS	Aladin	56	0	1	1	0	0	0	0	0
Q9NRG9	AAAS	Aladin	373	0	1	0	0	0	0	0	0
Q9NR09	BIRC6	Baculoviral IAP repeat-containing protein 6	2270	1	1	1	1	1	1	1	0
Q9NQR1	SETD8	N-lysine methyltransferase SETD8	236	0	1	1	0	0	1	0	0
Q9NQ84	GPC5C	G-protein coupled receptor family C group 5 member C	341	0	1	1	0	0	0	0	0
Q9NPR2	SEM4B	Semaphorin-4B	744	0	1	0	0	0	0	0	0
Q9NPF0	CD320	CD320 antigen	278	0	1	1	1	0	1	0	0
Q9NPD8	UBE2T	Ubiquitin-conjugating enzyme E2 T	91	1	1	1	0	1	1	1	1
Q9NPA0	EMC7	ER membrane protein complex subunit 7	141	0	1	1	1	1	0	1	0
Q9NP58	ABCB6	ATP-binding cassette sub-family B member 6, mitochondrial	482	0	1	0	1	0	0	1	0
Q9NNW5	WDR6	WD repeat-containing protein 6	90	0	1	0	0	0	0	0	0
Q9NNW5	WDR6	WD repeat-containing protein 6	352	0	1	0	0	0	0	0	0
Q9HD45	TM9S3	Transmembrane 9 superfamily member 3	257	0	1	1	0	0	0	0	0
Q9HCU8	DPOD4	DNA polymerase delta subunit 4	25	0	1	1	0	0	0	0	0
Q9HCC9	LST2	Lateral signaling target protein 2 homolog	87	0	1	1	1	1	1	1	0
Q9HAV0	GBB4	Guanine nucleotide-binding protein subunit beta-4	280	0	1	0	0	0	0	0	0
Q9H9Q2	CSN7B	COP9 signalosome complex subunit 7b	221	0	1	1	0	0	1	1	0
Q9H9A5	CNOTA	CCR4-NOT transcription complex subunit 10	256	0	1	1	0	0	1	0	0
Q9H9A5	CNOTA	CCR4-NOT transcription complex subunit 10	74	0	1	1	0	0	0	0	0
Q9H9A5	CNOTA	CCR4-NOT transcription complex subunit 10	404	0	1	0	0	0	1	0	0
Q9H992	MARH7	E3 ubiquitin-protein ligase MARCH7	608	0	1	1	0	0	0	0	0
Q9H930	LY10L	Nuclear body protein SP140-like protein	238	0	1	1	0	0	0	0	0
Q9H930	LY10L	Nuclear body protein SP140-like protein	193	0	1	0	0	0	0	0	0
Q9H7N4	SFR19	Splicing factor, arginine/serine-rich 19	55	0	1	1	1	1	1	0	0
Q9H7F0	AT133	Probable cation-transporting ATPase 13A3	128	0	1	1	0	1	1	0	0
Q9H6Y7	RN167	E3 ubiquitin-protein ligase RNF167	272	0	1	0	1	1	1	1	0
Q9H6Y7	RN167	E3 ubiquitin-protein ligase RNF167	223	0	1	0	0	0	1	0	0
Q9H6X2	ANTR1	Anthrax toxin receptor 1	453	1	1	0	1	1	0	1	0
Q9H6R4	NOL6	Nucleolar protein 6	807	0	1	1	0	0	0	0	0
Q9H6K1	CF106	Uncharacterized protein C6orf106	228	0	1	1	1	0	1	1	0
Q9H6D7	HAUS4	HAUS augmin-like complex subunit 4	217	0	1	0	0	0	0	0	0
Q9H6A9	PCX3	Pecanex-like protein 3	1935	0	1	1	1	1	1	1	0
Q9H583	HEAT1	HEAT repeat-containing protein 1	519	0	1	1	0	0	0	0	0
Q9H568	ACTL8	Actin-like protein 8	211	0	1	0	0	0	0	0	0
Q9H568	ACTL8	Actin-like protein 8	309	0	1	0	0	0	0	0	0
Q9H568	ACTL8	Actin-like protein 8	39	0	1	0	0	0	0	0	0
Q9H568	ACTL8	Actin-like protein 8	324	0	1	0	0	0	0	0	0
Q9H568	ACTL8	Actin-like protein 8	171	0	1	0	0	0	0	0	0
Q9H4H8	FA83D	Protein FAM83D	476	0	1	1	0	0	0	0	0
Q9H4H8	FA83D	Protein FAM83D	466	0	1	1	0	0	0	0	0
Q9H490	PIGU	Phosphatidylinositol glycan anchor biosynthesis class U protein	42	0	1	1	0	1	1	1	0
Q9H3H5	GPT	UDP-N-acetylglucosamine--dolichyl-phosphate N-acetylglucosaminephosphotransferase	48	0	1	1	0	0	1	0	0
Q9H2H9	S38A1	Sodium-coupled neutral amino acid transporter 1	136	0	1	0	0	0	0	0	0
Q9H2C2	ARV1	Protein ARV1	42	0	1	0	0	0	0	0	0
Q9H269	VPS16	Vacuolar protein sorting-associated protein 16 homolog	510	0	1	1	1	0	1	0	0
Q9H211	CDT1	DNA replication factor Cdt1	166	0	1	0	0	0	0	0	0
Q9H1A4	APC1	Anaphase-promoting complex subunit 1	1709	0	1	1	0	0	0	0	0
Q9H0U3	MAGT1	Magnesium transporter protein 1	91	0	1	1	1	0	0	0	0
Q9H0K1	SIK2	Serine/threonine-protein kinase SIK2	536	0	1	1	0	0	0	0	0
Q9H0J9	PAR12	Poly [ADP-ribose] polymerase 12	477	0	1	0	0	0	1	0	0
Q9H0H5	RGAP1	Rac GTPase-activating protein 1	292	0	1	1	0	1	1	1	0
Q9H0A8	COMD4	COMM domain-containing protein 4	39	0	1	0	0	0	0	0	0
Q9H040	SPRTN	SprT-like domain-containing protein Spartan	407	0	1	1	0	1	1	1	0
Q9H040	SPRTN	SprT-like domain-containing protein Spartan	423	0	1	1	0	0	1	1	0
Q9GZM5	YIPF3	Protein YIPF3	83	0	1	1	0	0	0	0	0
Q9C0C7	AMRA1	Activating molecule in BECN1-regulated autophagy protein 1	175	1	1	1	1	1	1	1	0
Q9C035	TRIM5	Tripartite motif-containing protein 5	282	0	1	1	0	1	1	0	0
Q9BZX2	UCK2	Uridine-cytidine kinase 2	78	1	1	1	0	1	1	1	0
Q9BZ68	FR8P1	Putative FERM domain-containing protein FRMD8P1	153	0	1	1	0	0	1	0	0
Q9BYB4	GNB1L	Guanine nucleotide-binding protein subunit beta-like protein 1	220	0	1	0	0	0	0	0	0
Q9BY50	SC11C	Signal peptidase complex catalytic subunit SEC11C	126	0	1	1	0	0	0	0	0
Q9BXS4	TMM59	Transmembrane protein 59	315	1	1	1	1	1	1	1	0
Q9BXS4	TMM59	Transmembrane protein 59	302	1	1	1	0	0	0	0	0
Q9BXS4	TMM59	Transmembrane protein 59	93	0	1	0	0	0	0	0	0
Q9BXJ9	NAA15	N-alpha-acetyltransferase 15, NatA auxiliary subunit	262	0	1	1	0	1	1	1	0
Q9BXB4	OSB11	Oxysterol-binding protein-related protein 11	395	0	1	0	0	0	0	0	0
Q9BX79	STRA6	Stimulated by retinoic acid gene 6 protein homolog	240	0	1	0	0	0	0	0	0
Q9BVQ7	SPA5L	Spermatogenesis-associated protein 5-like protein 1	600	0	1	1	1	0	0	0	0
Q9BVQ7	SPA5L	Spermatogenesis-associated protein 5-like protein 1	459	0	1	1	0	0	0	0	0
Q9BVL4	SELO	Selenoprotein O	261	0	1	0	0	0	0	0	0
Q9BVC4	LST8	Target of rapamycin complex subunit LST8	261	0	1	0	0	0	0	0	0
Q9BV40	VAMP8	Vesicle-associated membrane protein 8	47	0	1	1	1	0	0	1	0
Q9BUZ4	TRAF4	TNF receptor-associated factor 4	170	0	1	0	1	0	1	0	0
Q9BUV8	CT024	Uncharacterized protein C20orf24	27	0	1	1	0	1	0	1	0
Q9BUR4	WAP53	Telomerase Cajal body protein 1	176	0	1	0	0	0	0	0	0
Q9BUR4	WAP53	Telomerase Cajal body protein 1	173	0	1	0	0	0	0	0	0
Q9BTX1	NDC1	Nucleoporin NDC1	437	0	1	1	0	0	0	1	0
Q9BTX1	NDC1	Nucleoporin NDC1	510	0	1	1	0	0	0	0	0
Q9BTX1	NDC1	Nucleoporin NDC1	379	0	1	0	0	0	0	0	0
Q9BTE3	MCMBP	Mini-chromosome maintenance complex-binding protein	635	0	1	1	1	0	1	0	0
Q9BT67	NFIP1	NEDD4 family-interacting protein 1	83	0	1	1	0	0	0	0	0
Q9BSV6	SEN34	tRNA-splicing endonuclease subunit Sen34	87	0	1	1	1	0	0	0	0
Q9BSR8	YIPF4	Protein YIPF4	47	0	1	1	1	1	0	1	0
Q9BRL7	SC22C	Vesicle-trafficking protein SEC22c	297	0	1	0	0	0	0	0	0
Q9BRG1	VPS25	Vacuolar protein-sorting-associated protein 25	161	0	1	0	0	0	0	0	0
Q9BRA0	LSMD1	LSM domain-containing protein 1	86	0	1	0	0	0	0	0	0
Q9BQI6	ANR32	Ankyrin repeat domain-containing protein 32	405	0	1	0	0	0	0	0	0
Q9BQE3	TBA1C	Tubulin alpha-1C chain	304	0	1	0	1	0	1	0	0
Q9BQA1	MEP50	Methylosome protein 50	179	0	1	0	0	0	0	0	0
Q99871	HAUS7	HAUS augmin-like complex subunit 7	267	0	1	1	0	0	0	0	0
Q99832	TCPH	T-complex protein 1 subunit eta	440	0	1	1	0	0	0	1	0
Q99828	CIB1	Calcium and integrin-binding protein 1	10	0	1	1	0	0	1	1	0
Q99814	EPAS1	Endothelial PAS domain-containing protein 1	299	0	1	0	0	0	0	0	0
Q99808	S29A1	Equilibrative nucleoside transporter 1	249	1	1	1	1	1	0	1	0
Q99808	S29A1	Equilibrative nucleoside transporter 1	255	0	1	1	1	1	1	1	0
Q99808	S29A1	Equilibrative nucleoside transporter 1	239	0	1	1	1	1	0	1	0
Q99808	S29A1	Equilibrative nucleoside transporter 1	263	0	1	1	0	0	0	0	0
Q99755	PI51A	Phosphatidylinositol 4-phosphate 5-kinase type-1 alpha	103	1	1	1	1	1	1	1	1
Q99741	CDC6	Cell division control protein 6 homolog	27	0	1	1	0	0	0	0	0
Q99741	CDC6	Cell division control protein 6 homolog	25	0	1	1	0	0	0	0	0
Q99741	CDC6	Cell division control protein 6 homolog	33	0	1	0	0	0	0	0	0
Q99720	SGMR1	Sigma non-opioid intracellular receptor 1	142	0	1	1	0	0	0	0	0
Q99650	OSMR	Oncostatin-M-specific receptor subunit beta	787	0	1	0	0	1	0	1	0
Q99650	OSMR	Oncostatin-M-specific receptor subunit beta	269	0	1	0	0	0	0	0	0
Q99623	PHB2	Prohibitin-2	200	0	1	1	1	0	0	0	0
Q99613	EIF3C	Eukaryotic translation initiation factor 3 subunit C	877	0	1	1	0	1	1	1	0
Q99613	EIF3C	Eukaryotic translation initiation factor 3 subunit C	531	0	1	1	0	0	0	0	0
Q99590	SCAFB	Protein SCAF11	120	0	1	0	0	0	0	0	0
Q99590	SCAFB	Protein SCAF11	129	0	1	0	0	0	0	0	0
Q99567	NUP88	Nuclear pore complex protein Nup88	150	0	1	1	1	0	0	0	0
Q99567	NUP88	Nuclear pore complex protein Nup88	226	0	1	1	0	0	0	0	0
Q99567	NUP88	Nuclear pore complex protein Nup88	142	0	1	1	0	0	0	0	0
Q99460	PSMD1	26S proteasome non-ATPase regulatory subunit 1	310	1	1	1	1	1	1	1	1
Q99460	PSMD1	26S proteasome non-ATPase regulatory subunit 1	302	0	1	1	0	0	0	1	0
Q99460	PSMD1	26S proteasome non-ATPase regulatory subunit 1	292	0	1	1	0	0	0	0	0
Q99442	SEC62	Translocation protein SEC62	60	0	1	0	0	0	1	0	0
Q96TA2	YMEL1	ATP-dependent zinc metalloprotease YME1L1	237	0	1	1	0	1	0	1	0
Q96T88	UHRF1	E3 ubiquitin-protein ligase UHRF1	500	0	1	0	0	0	1	0	0
Q96SZ6-3	CK5P1	Isoform 3 of CDK5 regulatory subunit-associated protein 1	295	0	1	1	0	0	0	0	0
Q96SZ6	CK5P1	CDK5 regulatory subunit-associated protein 1	546	0	1	1	0	0	0	0	0
Q96S66	CLCC1	Chloride channel CLIC-like protein 1	518	0	1	0	0	0	0	0	0
Q96S55	WRIP1	ATPase WRNIP1	301	0	1	1	1	1	1	1	0
Q96S55	WRIP1	ATPase WRNIP1	633	0	1	1	1	1	1	1	0
Q96S55	WRIP1	ATPase WRNIP1	482	0	1	1	1	1	1	1	0
Q96S55	WRIP1	ATPase WRNIP1	286	0	1	1	0	0	1	1	0
Q96S55	WRIP1	ATPase WRNIP1	636	0	1	1	0	0	0	1	0
Q96S38	KS6C1	Ribosomal protein S6 kinase delta-1	1051	0	1	0	0	0	0	0	0
Q96RQ1	ERGI2	Endoplasmic reticulum-Golgi intermediate compartment protein 2	146	0	1	1	0	0	0	1	0
Q96RL1	UIMC1	BRCA1-A complex subunit RAP80	31	0	1	1	1	1	1	1	0
Q96RL1	UIMC1	BRCA1-A complex subunit RAP80	245	0	1	1	1	1	1	1	0
Q96RL1	UIMC1	BRCA1-A complex subunit RAP80	544	0	1	1	1	0	1	0	0
Q96RL1	UIMC1	BRCA1-A complex subunit RAP80	587	0	1	1	1	0	0	0	0
Q96RL1	UIMC1	BRCA1-A complex subunit RAP80	567	0	1	0	0	0	1	0	0
Q96RL1	UIMC1	BRCA1-A complex subunit RAP80	90	0	1	1	0	0	0	0	0
Q96RL1	UIMC1	BRCA1-A complex subunit RAP80	428	0	1	1	0	0	0	0	0
Q96RL1	UIMC1	BRCA1-A complex subunit RAP80	215	0	1	1	0	0	0	0	0
Q96RL1	UIMC1	BRCA1-A complex subunit RAP80	642	0	1	1	0	0	0	0	0
Q96RL1	UIMC1	BRCA1-A complex subunit RAP80	166	0	1	0	0	0	0	0	0
Q96QD8	S38A2	Sodium-coupled neutral amino acid transporter 2	33	0	1	1	0	1	1	1	0
Q96QD8	S38A2	Sodium-coupled neutral amino acid transporter 2	59	1	1	1	1	0	1	0	0
Q96QD8	S38A2	Sodium-coupled neutral amino acid transporter 2	38	0	1	1	0	0	1	1	0
Q96QD8	S38A2	Sodium-coupled neutral amino acid transporter 2	140	0	1	1	0	0	0	0	0
Q96P11	NSUN5	Putative methyltransferase NSUN5	262	0	1	1	0	0	1	0	0
Q96P11	NSUN5	Putative methyltransferase NSUN5	82	0	1	0	0	0	0	1	0
Q96MT1	RN145	RING finger protein 145	507	0	1	1	0	1	0	1	0
Q96LD4	TRI47	Tripartite motif-containing protein 47	361	0	1	1	1	0	0	0	0
Q96L50	LLR1	Leucine-rich repeat protein 1	72	0	1	1	0	1	0	0	0
Q96L33	RHOV	Rho-related GTP-binding protein RhoV	195	0	1	0	0	0	0	0	0
Q96KK5	H2A1H	Histone H2A type 1-H	96	1	1	1	1	1	1	1	0
Q96KK5	H2A1H	Histone H2A type 1-H	100	1	1	1	1	1	0	0	0
Q96JK2	DCAF5	DDB1- and CUL4-associated factor 5	678	0	1	1	0	0	0	0	0
Q96J02	ITCH	E3 ubiquitin-protein ligase Itchy homolog	432	1	1	1	1	1	1	1	0
Q96J02	ITCH	E3 ubiquitin-protein ligase Itchy homolog	478	1	1	1	1	1	0	1	0
Q96IV0	NGLY1	Peptide-N(4)-(N-acetyl-beta-glucosaminyl)asparagine amidase	204	0	1	1	0	1	1	0	0
Q96IP4	FA46A	Protein FAM46A	312	0	1	1	0	0	0	0	0
Q96II6	Q96II6	NADH dehydrogenase (Ubiquinone) 1 beta subcomplex, 10, 22kDa, isoform CRA_a	131	0	1	1	0	0	0	0	0
Q96H55	MYO19	Unconventional myosin-XIX	222	0	1	1	0	0	0	0	0
Q96H22	CENPN	Centromere protein N	102	0	1	1	0	0	0	0	0
Q96H22	CENPN	Centromere protein N	270	0	1	1	0	0	0	0	0
Q96H20	SNF8	Vacuolar-sorting protein SNF8	38	0	1	1	0	0	1	1	0
Q96GG9	DCNL1	DCN1-like protein 1	149	0	1	1	1	1	1	1	0
Q96GG9	DCNL1	DCN1-like protein 1	36	0	1	0	0	0	0	0	0
Q96G46	DUS3L	tRNA-dihydrouridine(47) synthase [NAD(P)(+)]-like	619	0	1	1	0	0	0	0	0
Q96G46	DUS3L	tRNA-dihydrouridine(47) synthase [NAD(P)(+)]-like	534	0	1	0	0	0	0	0	0
Q96G28	CC104	Coiled-coil domain-containing protein 104	89	0	1	0	0	0	0	0	0
Q96EX3	WDR34	WD repeat-containing protein 34	361	0	1	0	0	0	1	0	0
Q96EN8	MOCOS	Molybdenum cofactor sulfurase	329	0	1	1	0	0	0	0	0
Q96EI5	TCAL4	Transcription elongation factor A protein-like 4	142	1	1	1	1	1	1	1	0
Q96DX7	TRI44	Tripartite motif-containing protein 44	314	0	1	1	0	1	0	1	0
Q96CW5	GCP3	Gamma-tubulin complex component 3	303	0	1	1	0	1	0	1	0
Q96CW5	GCP3	Gamma-tubulin complex component 3	220	0	1	1	0	0	0	0	0
Q96CS3	FAF2	FAS-associated factor 2	329	0	1	1	1	0	0	0	0
Q96BY9	SARAF	Store-operated calcium entry-associated regulatory factor	326	0	1	1	1	1	0	0	0
Q96BY9	SARAF	Store-operated calcium entry-associated regulatory factor	109	0	1	1	1	0	0	0	0
Q96BD0	SO4A1	Solute carrier organic anion transporter family member 4A1	367	0	1	1	1	0	0	0	0
Q96BD0	SO4A1	Solute carrier organic anion transporter family member 4A1	56	0	1	0	1	0	1	0	0
Q96BD0	SO4A1	Solute carrier organic anion transporter family member 4A1	353	0	1	1	1	0	0	0	0
Q96AP4	ZUFSP	Zinc finger with UFM1-specific peptidase domain protein	276	0	1	1	1	1	1	1	0
Q96AD5	PLPL2	Patatin-like phospholipase domain-containing protein 2	179	0	1	0	0	0	0	0	0
Q969X6	CIR1A	Cirhin	53	0	1	1	0	0	0	0	0
Q969X5	ERGI1	Endoplasmic reticulum-Golgi intermediate compartment protein 1	106	0	1	0	0	0	0	0	0
Q969V3	NCLN	Nicalin	194	0	1	1	0	0	0	0	0
Q969G5	PRDBP	Protein kinase C delta-binding protein	84	1	1	1	1	0	0	0	0
Q969E2	SCAM4	Secretory carrier-associated membrane protein 4	185	1	1	1	0	1	0	1	0
Q93086	P2RX5	P2X purinoceptor 5	148	0	1	0	0	0	0	0	0
Q93079	H2B1H	Histone H2B type 1-H	121	1	1	1	1	1	1	1	0
Q93050	VPP1	V-type proton ATPase 116 kDa subunit a isoform 1	366	0	1	1	0	0	0	0	0
Q93034	CUL5	Cullin-5	724	0	1	1	1	1	1	1	0
Q92995	UBP13	Ubiquitin carboxyl-terminal hydrolase 13	640	1	1	1	1	0	0	0	0
Q92973	TNPO1	Transportin-1	81	0	1	1	0	1	0	0	0
Q92905	CSN5	COP9 signalosome complex subunit 5	125	0	1	1	0	0	0	0	0
Q92890	UFD1	Ubiquitin fusion degradation protein 1 homolog	198	0	1	0	0	0	0	0	0
Q92783	STAM1	Signal transducing adapter molecule 1	154	0	1	1	0	0	0	1	0
Q92783	STAM1	Signal transducing adapter molecule 1	170	0	1	1	0	0	0	0	0
Q92769	HDAC2	Histone deacetylase 2	90	0	1	1	1	1	0	1	0
Q92643	GPI8	GPI-anchor transamidase	331	0	1	1	0	0	0	0	0
Q92542	NICA	Nicastrin	351	0	1	1	1	0	0	0	0
Q8WTW4	NPRL2	Nitrogen permease regulator 2-like protein	357	0	1	0	0	0	0	0	0
Q8TEX9	IPO4	Importin-4	81	0	1	1	0	0	1	0	0
Q8TDP1	RNH2C	Ribonuclease H2 subunit C	143	0	1	1	1	0	0	1	0
Q8TDB8	GTR14	Solute carrier family 2, facilitated glucose transporter member 14	267	0	1	0	0	0	0	0	0
Q8TCZ2	C99L2	CD99 antigen-like protein 2	242	0	1	0	0	0	0	0	0
Q8TCT9	HM13	Minor histocompatibility antigen H13	241	0	1	1	1	0	0	1	1
Q8TCT9	HM13	Minor histocompatibility antigen H13	61	0	1	1	1	0	1	0	0
Q8TCG1	CIP2A	Protein CIP2A	647	0	1	1	1	0	1	0	0
Q8TC07-2	TBC15	Isoform 2 of TBC1 domain family member 15	200	0	1	0	0	0	0	0	0
Q8TBC4	UBA3	NEDD8-activating enzyme E1 catalytic subunit	147	0	1	1	0	1	0	1	0
Q8TBB5	KLDC4	Kelch domain-containing protein 4	49	0	1	1	0	0	0	0	0
Q8TAT6	NPL4	Nuclear protein localization protein 4 homolog	116	0	1	1	0	0	1	0	0
Q8TAA9	VANG1	Vang-like protein 1	310	0	1	1	0	0	0	0	0
Q8NI27	THOC2	THO complex subunit 2	1084	0	1	1	0	0	0	0	0
Q8NHW5	RLA0L	60S acidic ribosomal protein P0-like	38	0	1	0	1	1	1	1	0
Q8NHW5	RLA0L	60S acidic ribosomal protein P0-like	26	0	1	0	1	1	1	1	0
Q8NFJ5	RAI3	Retinoic acid-induced protein 3	348	0	1	1	1	1	0	1	0
Q8NFJ5	RAI3	Retinoic acid-induced protein 3	285	0	1	0	1	0	0	0	0
Q8NFJ5	RAI3	Retinoic acid-induced protein 3	333	0	1	1	0	0	0	0	0
Q8NFJ5	RAI3	Retinoic acid-induced protein 3	290	0	1	0	0	0	0	0	0
Q8NE00	TM104	Transmembrane protein 104	83	0	1	1	0	0	0	0	0
Q8ND82	Z280C	Zinc finger protein 280C	689	0	1	0	1	0	1	1	0
Q8NC54	KCT2	Keratinocyte-associated transmembrane protein 2	239	0	1	0	0	1	1	0	0
Q8NC54	KCT2	Keratinocyte-associated transmembrane protein 2	258	0	1	1	0	0	0	1	0
Q8NC51	PAIRB	Plasminogen activator inhibitor 1 RNA-binding protein	52	0	1	1	0	0	1	0	0
Q8NC42	RN149	E3 ubiquitin-protein ligase RNF149	260	0	1	0	1	0	0	0	0
Q8NBI5	S43A3	Solute carrier family 43 member 3	249	0	1	1	0	1	0	1	0
Q8NBI5	S43A3	Solute carrier family 43 member 3	264	0	1	1	0	0	0	1	0
Q8NBI5	S43A3	Solute carrier family 43 member 3	255	0	1	1	0	0	0	1	0
Q8NBI5	S43A3	Solute carrier family 43 member 3	484	0	1	0	0	0	1	0	0
Q8NBI5	S43A3	Solute carrier family 43 member 3	233	0	1	0	0	0	0	0	0
Q8NBI5	S43A3	Solute carrier family 43 member 3	236	0	1	0	0	0	0	0	0
Q8NBI5	S43A3	Solute carrier family 43 member 3	64	0	1	0	0	0	0	0	0
Q8N8R7	AL14E	ARL14 effector protein	257	0	1	0	1	0	0	0	0
Q8N7H5	PAF1	RNA polymerase II-associated factor 1 homolog	290	0	1	1	0	0	0	1	0
Q8N6R0	MET13	Methyltransferase-like protein 13	293	0	1	1	0	0	0	1	0
Q8N697	S15A4	Solute carrier family 15 member 4	292	0	1	0	0	1	1	1	0
Q8N5G2	MACOI	Macoilin	365	0	1	0	0	0	0	1	0
Q8N5G2	MACOI	Macoilin	311	0	1	0	0	0	0	0	0
Q8N370	LAT4	Large neutral amino acids transporter small subunit 4	402	0	1	1	0	0	0	0	0
Q8N201	INT1	Integrator complex subunit 1	992	0	1	1	1	0	0	0	0
Q8N0X7	SPG20	Spartin	362	0	1	1	1	1	1	1	0
Q8N0X7	SPG20	Spartin	370	0	1	0	1	1	0	1	0
Q8N0X7	SPG20	Spartin	475	0	1	0	0	1	0	1	0
Q8N0X7	SPG20	Spartin	481	0	1	0	0	1	1	0	0
Q8N0X7	SPG20	Spartin	440	0	1	1	0	0	0	0	0
Q8N0X7	SPG20	Spartin	489	0	1	0	0	0	0	0	0
Q8IZT6	ASPM	Abnormal spindle-like microcephaly-associated protein	2358	0	1	1	1	0	0	0	0
Q8IZT6	ASPM	Abnormal spindle-like microcephaly-associated protein	2823	0	1	0	1	0	0	0	0
Q8IZT6	ASPM	Abnormal spindle-like microcephaly-associated protein	2002	0	1	0	1	0	0	0	0
Q8IZT6	ASPM	Abnormal spindle-like microcephaly-associated protein	2405	0	1	0	0	0	0	0	0
Q8IZT6	ASPM	Abnormal spindle-like microcephaly-associated protein	2124	0	1	0	0	0	0	0	0
Q8IZT6	ASPM	Abnormal spindle-like microcephaly-associated protein	2799	0	1	0	0	0	0	0	0
Q8IZL8	PELP1	Proline-, glutamic acid- and leucine-rich protein 1	354	0	1	1	0	0	0	0	0
Q8IYW5	RN168	E3 ubiquitin-protein ligase RNF168	232	0	1	1	0	1	1	1	0
Q8IYW5	RN168	E3 ubiquitin-protein ligase RNF168	383	0	1	0	0	0	0	0	0
Q8IY22	CMIP	C-Maf-inducing protein	74	0	1	1	1	1	1	1	0
Q8IWA4	MFN1	Mitofusin-1	689	0	1	0	0	0	0	0	0
Q8IVM0	CCD50	Coiled-coil domain-containing protein 50	152	1	1	1	1	1	0	1	0
Q8IVM0	CCD50	Coiled-coil domain-containing protein 50	129	1	1	1	0	1	0	1	0
Q8IVM0	CCD50	Coiled-coil domain-containing protein 50	119	1	1	1	0	0	0	0	0
Q8IVM0	CCD50	Coiled-coil domain-containing protein 50	259	0	1	0	0	0	0	0	0
Q8IVL5	P3H2	Prolyl 3-hydroxylase 2	595	0	1	0	0	0	0	0	0
Q8IV08	PLD3	Phospholipase D3	11	0	1	1	0	0	0	1	0
Q8IV01	SYT12	Synaptotagmin-12	65	0	1	0	0	0	0	0	0
Q86YV9	HPS6	Hermansky-Pudlak syndrome 6 protein	239	0	1	1	1	0	1	1	0
Q86YV9	HPS6	Hermansky-Pudlak syndrome 6 protein	469	0	1	1	0	0	0	0	0
Q86YD1	PTOV1	Prostate tumor-overexpressed gene 1 protein	337	0	1	0	0	1	1	1	0
Q86XI2	CNDG2	Condensin-2 complex subunit G2	178	0	1	0	1	0	0	0	0
Q86V97	KBTB6	Kelch repeat and BTB domain-containing protein 6	201	0	1	0	0	0	0	0	0
Q86V97	KBTB6	Kelch repeat and BTB domain-containing protein 6	368	0	1	0	0	0	0	0	0
Q86UV5	UBP48	Ubiquitin carboxyl-terminal hydrolase 48	170	0	1	1	1	0	0	1	0
Q86UV5	UBP48	Ubiquitin carboxyl-terminal hydrolase 48	276	0	1	0	0	0	0	0	0
Q86TI2	DPP9	Dipeptidyl peptidase 9	271	0	1	0	0	0	0	0	0
Q86TG7	PEG10	Retrotransposon-derived protein PEG10	586	0	1	1	1	0	0	1	0
Q86TG7	PEG10	Retrotransposon-derived protein PEG10	567	0	1	1	1	0	0	1	0
Q86SX3	CN080	Uncharacterized protein C14orf80	386	0	1	0	0	0	1	0	0
Q7Z6Z7	HUWE1	E3 ubiquitin-protein ligase HUWE1	3345	0	1	1	1	1	1	1	1
Q7Z6Z7	HUWE1	E3 ubiquitin-protein ligase HUWE1	3452	0	1	1	1	1	1	1	0
Q7Z5G4	GOGA7	Golgin subfamily A member 7	103	0	1	1	0	1	0	0	0
Q7Z569	BRAP	BRCA1-associated protein	385	0	1	1	0	1	1	1	1
Q7Z3B4	NUP54	Nucleoporin p54	428	0	1	1	1	1	0	1	0
Q7L7V1	DHX32	Putative pre-mRNA-splicing factor ATP-dependent RNA helicase DHX32	434	0	1	0	0	0	0	0	0
Q7L5N1	CSN6	COP9 signalosome complex subunit 6	308	0	1	1	0	0	1	1	0
Q7L5N1	CSN6	COP9 signalosome complex subunit 6	243	0	1	1	0	0	0	1	0
Q7L2H7	EIF3M	Eukaryotic translation initiation factor 3 subunit M	344	0	1	1	0	1	1	1	0
Q76L83	ASXL2	Putative Polycomb group protein ASXL2	370	0	1	1	0	1	1	1	0
Q71U36	TBA1A	Tubulin alpha-1A chain	96	1	1	1	1	0	1	1	1
Q71U36	TBA1A	Tubulin alpha-1A chain	112	0	1	1	1	0	1	1	1
Q71U36	TBA1A	Tubulin alpha-1A chain	394	0	1	1	1	0	1	1	0
Q71U36	TBA1A	Tubulin alpha-1A chain	163	0	1	1	1	0	1	1	0
Q71U36	TBA1A	Tubulin alpha-1A chain	401	0	1	1	1	0	1	0	0
Q71U36	TBA1A	Tubulin alpha-1A chain	311	0	1	1	1	0	0	1	0
Q71SY5	MED25	Mediator of RNA polymerase II transcription subunit 25	197	0	1	1	1	0	1	0	0
Q71DI3	H32	Histone H3.2	80	0	1	1	1	1	1	1	0
Q6ZN54	DEFI8	Differentially expressed in FDCP 8 homolog	185	0	1	1	0	0	0	0	0
Q6YHU6	THADA	Thyroid adenoma-associated protein	575	0	1	0	0	0	0	0	0
Q6W2J9	BCOR	BCL-6 corepressor	1460	1	1	1	1	1	1	1	1
Q6R327	RICTR	Rapamycin-insensitive companion of mTOR	274	0	1	1	1	0	0	0	0
Q6R327	RICTR	Rapamycin-insensitive companion of mTOR	374	0	1	1	0	0	0	0	0
Q6PEY2	TBA3E	Tubulin alpha-3E chain	370	1	1	1	1	0	1	1	0
Q6PEY2	TBA3E	Tubulin alpha-3E chain	60	0	1	1	1	0	1	1	0
Q6PEY2	TBA3E	Tubulin alpha-3E chain	304	0	1	1	1	0	0	1	0
Q6PEY2	TBA3E	Tubulin alpha-3E chain	336	0	1	1	1	0	1	0	0
Q6PEY2	TBA3E	Tubulin alpha-3E chain	352	0	1	1	1	0	0	0	0
Q6P3X3	TTC27	Tetratricopeptide repeat protein 27	313	0	1	0	0	0	0	0	0
Q6P2Q9	PRP8	Pre-mRNA-processing-splicing factor 8	1344	0	1	1	1	1	1	1	0
Q6P2Q9	PRP8	Pre-mRNA-processing-splicing factor 8	1392	0	1	1	1	0	1	1	0
Q6P2Q9	PRP8	Pre-mRNA-processing-splicing factor 8	1210	0	1	1	0	0	1	1	0
Q6P2Q9	PRP8	Pre-mRNA-processing-splicing factor 8	1131	0	1	1	0	0	1	1	0
Q6P2Q9	PRP8	Pre-mRNA-processing-splicing factor 8	267	0	1	1	0	1	0	1	0
Q6P2Q9	PRP8	Pre-mRNA-processing-splicing factor 8	2293	0	1	1	0	0	1	0	0
Q6P2Q9	PRP8	Pre-mRNA-processing-splicing factor 8	366	0	1	1	0	0	0	0	0
Q6P1K2	PMF1	Polyamine-modulated factor 1	154	0	1	1	0	0	0	0	0
Q6P1J9	CDC73	Parafibromin	209	0	1	1	0	1	1	1	0
Q6NZI2	PTRF	Polymerase I and transcript release factor	95	0	1	1	1	1	0	0	0
Q6NXT2	H3C	Histone H3.3C	56	0	1	1	1	1	1	1	0
Q6NXT2	H3C	Histone H3.3C	19	0	1	1	0	1	1	1	0
Q6NXT2	H3C	Histone H3.3C	24	0	1	0	0	0	1	0	0
Q6NXE6	ARMC6	Armadillo repeat-containing protein 6	361	0	1	1	1	0	1	0	0
Q6NTF9	RHBD2	Rhomboid domain-containing protein 2	51	0	1	1	1	0	0	1	0
Q6EEV6	SUMO4	Small ubiquitin-related modifier 4	33	0	1	0	1	0	1	0	0
Q5VYK3	ECM29	Proteasome-associated protein ECM29 homolog	1067	0	1	0	0	0	0	0	0
Q5VXT5	SYPL2	Synaptophysin-like protein 2	271	0	1	0	0	0	0	0	0
Q5VWC4	Q5VWC4	26S proteasome non-ATPase regulatory subunit 4	265	0	1	0	0	0	0	0	0
Q5VTB9	RN220	E3 ubiquitin-protein ligase RNF220	451	0	1	1	0	1	1	1	0
Q5VT66	MOSC1	MOSC domain-containing protein 1, mitochondrial	310	0	1	0	0	0	0	1	0
Q5VT66	MOSC1	MOSC domain-containing protein 1, mitochondrial	174	0	1	0	1	0	0	0	0
Q5VT66	MOSC1	MOSC domain-containing protein 1, mitochondrial	70	0	1	0	0	0	0	0	0
Q5U651	RAIN	Ras-interacting protein 1	848	0	1	0	1	0	0	0	0
Q5THK1	PR14L	Protein PRR14L	1861	0	1	0	0	0	1	1	0
Q5TDH0	DDI2	Protein DDI1 homolog 2	170	0	1	1	0	1	1	1	1
Q5TDH0	DDI2	Protein DDI1 homolog 2	153	0	1	1	0	1	1	1	1
Q5TDH0	DDI2	Protein DDI1 homolog 2	283	0	1	1	1	1	1	1	0
Q5TDH0	DDI2	Protein DDI1 homolog 2	389	0	1	1	0	0	1	0	0
Q5T9L3-2	WLS	Isoform 2 of Protein wntless homolog	510	0	1	0	0	0	0	0	0
Q5T9L3	WLS	Protein wntless homolog	217	0	1	1	1	1	0	1	0
Q5SWA1	PR15B	Protein phosphatase 1 regulatory subunit 15B	572	0	1	0	0	0	0	0	0
Q5LJA9	Q5LJA9	Ubiquitin carboxyl-terminal hydrolase isozyme L5 (Fragment)	239	0	1	0	0	0	1	0	0
Q5JVF3	PCID2	PCI domain-containing protein 2	201	0	1	1	0	0	1	1	0
Q5JPE7	NOMO2	Nodal modulator 2	1211	0	1	1	1	0	0	0	0
Q5JPE7	NOMO2	Nodal modulator 2	770	0	1	0	0	0	0	0	0
Q5JPE7	NOMO2	Nodal modulator 2	927	0	1	0	0	0	0	0	0
Q5GLZ8	HERC4	Probable E3 ubiquitin-protein ligase HERC4	469	0	1	1	0	1	1	1	0
Q5GLZ8	HERC4	Probable E3 ubiquitin-protein ligase HERC4	488	0	1	1	0	0	0	1	0
Q5GLZ8	HERC4	Probable E3 ubiquitin-protein ligase HERC4	176	0	1	0	0	0	0	0	0
Q5D0E6	DALD3	DALR anticodon-binding domain-containing protein 3	219	0	1	0	1	0	0	0	0
Q58FF7	H90B3	Putative heat shock protein HSP 90-beta-3	165	0	1	1	0	0	1	0	0
Q53HC5	KLH26	Kelch-like protein 26	491	0	1	0	0	0	1	0	0
Q53HC5	KLH26	Kelch-like protein 26	447	0	1	0	1	0	0	0	0
Q53EL6	PDCD4	Programmed cell death protein 4	283	0	1	1	0	0	0	0	0
Q3ZCM7	TBB8	Tubulin beta-8 chain	154	0	1	1	0	0	0	1	0
Q2VPB7	AP5B1	AP-5 complex subunit beta-1	214	0	1	1	1	0	0	0	0
Q2VPB7	AP5B1	AP-5 complex subunit beta-1	681	0	1	1	0	0	0	1	0
Q29960	1C16	HLA class I histocompatibility antigen, Cw-16 alpha chain	365	0	1	1	1	1	0	0	0
Q29960	1C16	HLA class I histocompatibility antigen, Cw-16 alpha chain	341	0	1	0	0	0	0	0	0
Q29836	1B67	HLA class I histocompatibility antigen, B-67 alpha chain	200	0	1	1	0	0	0	1	0
Q17RY6	LY6K	Lymphocyte antigen 6K	100	0	1	0	1	0	0	0	0
Q17RY6	LY6K	Lymphocyte antigen 6K	73	0	1	0	1	0	0	0	0
Q17RY6	LY6K	Lymphocyte antigen 6K	61	0	1	0	1	0	0	0	0
Q17RY6	LY6K	Lymphocyte antigen 6K	117	0	1	0	0	0	0	0	0
Q17RY6	LY6K	Lymphocyte antigen 6K	83	0	1	0	0	0	0	0	0
Q17RY6	LY6K	Lymphocyte antigen 6K	96	0	1	0	0	0	0	0	0
Q17RY6	LY6K	Lymphocyte antigen 6K	114	0	1	0	0	0	0	0	0
Q16881	TRXR1	Thioredoxin reductase 1, cytoplasmic	607	0	1	0	0	0	1	0	0
Q16881	TRXR1	Thioredoxin reductase 1, cytoplasmic	514	0	1	0	0	0	0	0	0
Q16875	F263	6-phosphofructo-2-kinase/fructose-2,6-bisphosphatase 3	302	0	1	1	0	0	0	1	1
Q16850	CP51A	Lanosterol 14-alpha demethylase	436	1	1	1	1	1	0	1	0
Q16850	CP51A	Lanosterol 14-alpha demethylase	141	1	1	1	0	1	0	1	0
Q16763	UBE2S	Ubiquitin-conjugating enzyme E2 S	197	0	1	1	0	0	1	1	1
Q16763	UBE2S	Ubiquitin-conjugating enzyme E2 S	100	0	1	0	0	1	0	1	0
Q16719	KYNU	Kynureninase	96	0	1	0	0	0	0	1	0
Q16678	CP1B1	Cytochrome P450 1B1	275	0	1	0	1	0	0	1	0
Q16678	CP1B1	Cytochrome P450 1B1	142	0	1	0	0	0	0	1	0
Q16678	CP1B1	Cytochrome P450 1B1	448	0	1	0	0	0	0	1	0
Q16678	CP1B1	Cytochrome P450 1B1	302	0	1	0	0	0	0	0	0
Q16678	CP1B1	Cytochrome P450 1B1	454	0	1	0	0	0	0	0	0
Q16665	HIF1A	Hypoxia-inducible factor 1-alpha	538	0	1	1	1	0	0	1	0
Q16665	HIF1A	Hypoxia-inducible factor 1-alpha	377	0	1	1	1	0	0	0	0
Q16665	HIF1A	Hypoxia-inducible factor 1-alpha	251	0	1	0	1	0	1	0	0
Q16576	RBBP7	Histone-binding protein RBBP7	348	0	1	1	0	0	0	0	0
Q16576	RBBP7	Histone-binding protein RBBP7	119	0	1	0	0	0	0	0	0
Q16576	RBBP7	Histone-binding protein RBBP7	155	0	1	0	0	0	0	0	0
Q16531	DDB1	DNA damage-binding protein 1	1121	1	1	1	1	1	0	1	1
Q16531	DDB1	DNA damage-binding protein 1	570	0	1	0	0	1	0	1	0
Q16531	DDB1	DNA damage-binding protein 1	579	0	1	1	0	0	0	1	0
Q16531	DDB1	DNA damage-binding protein 1	383	0	1	0	1	0	1	0	0
Q16186	ADRM1	Proteasomal ubiquitin receptor ADRM1	34	1	1	1	1	1	1	1	1
Q16186	ADRM1	Proteasomal ubiquitin receptor ADRM1	21	0	1	1	1	1	1	1	1
Q16186	ADRM1	Proteasomal ubiquitin receptor ADRM1	83	0	1	1	1	0	0	0	0
Q15843	NEDD8	NEDD8	48	0	1	1	1	1	1	1	0
Q15843	NEDD8	NEDD8	11	0	1	1	1	1	1	1	0
Q15843	NEDD8	NEDD8	54	0	1	1	1	0	1	1	0
Q15758	AAAT	Neutral amino acid transporter B(0)	502	1	1	1	1	1	1	1	0
Q15758	AAAT	Neutral amino acid transporter B(0)	522	0	1	1	1	1	0	1	0
Q15758	AAAT	Neutral amino acid transporter B(0)	372	0	1	1	1	1	0	0	0
Q15758	AAAT	Neutral amino acid transporter B(0)	537	0	1	1	1	0	0	0	0
Q15758	AAAT	Neutral amino acid transporter B(0)	10	0	1	0	1	0	0	0	0
Q15645	PCH2	Pachytene checkpoint protein 2 homolog	288	0	1	1	1	0	0	1	0
Q15477	SKIV2	Helicase SKI2W	1026	0	1	0	1	0	0	0	0
Q15477	SKIV2	Helicase SKI2W	539	0	1	1	0	0	0	0	0
Q15393	SF3B3	Splicing factor 3B subunit 3	1088	0	1	0	0	0	0	0	0
Q15393	SF3B3	Splicing factor 3B subunit 3	1171	0	1	0	0	0	0	0	0
Q15388	TOM20	Mitochondrial import receptor subunit TOM20 homolog	61	0	1	1	0	0	0	0	0
Q15366	PCBP2	Poly(rC)-binding protein 2	322	0	1	0	1	0	0	0	0
Q15345	LRC41	Leucine-rich repeat-containing protein 41	199	0	1	0	0	1	0	1	0
Q15286	RAB35	Ras-related protein Rab-35	178	0	1	1	1	1	1	0	0
Q15154	PCM1	Pericentriolar material 1 protein	393	1	1	1	0	1	1	1	0
Q15154	PCM1	Pericentriolar material 1 protein	1345	0	1	1	0	0	1	1	0
Q15154	PCM1	Pericentriolar material 1 protein	786	0	1	0	0	0	1	0	0
Q15154	PCM1	Pericentriolar material 1 protein	807	0	1	1	0	0	0	0	0
Q15149	PLEC	Plectin	1210	0	1	1	1	1	1	1	0
Q15149	PLEC	Plectin	4609	0	1	1	0	1	0	0	0
Q15043	S39AE	Zinc transporter ZIP14	276	0	1	0	1	0	0	0	0
Q15043	S39AE	Zinc transporter ZIP14	63	0	1	1	0	0	0	0	0
Q15043	S39AE	Zinc transporter ZIP14	326	0	1	0	1	0	0	0	0
Q15043	S39AE	Zinc transporter ZIP14	297	0	1	0	0	0	0	0	0
Q15040	JOS1	Josephin-1	180	0	1	1	1	1	1	1	0
Q15021	CND1	Condensin complex subunit 1	763	0	1	0	1	1	1	0	0
Q15021	CND1	Condensin complex subunit 1	395	0	1	1	1	0	0	0	0
Q15021	CND1	Condensin complex subunit 1	1065	0	1	1	1	0	0	0	0
Q15021	CND1	Condensin complex subunit 1	705	0	1	1	1	0	0	0	0
Q15021	CND1	Condensin complex subunit 1	804	0	1	1	1	0	0	0	0
Q15021	CND1	Condensin complex subunit 1	785	0	1	1	0	0	0	0	0
Q15021	CND1	Condensin complex subunit 1	35	0	1	1	0	0	0	0	0
Q15021	CND1	Condensin complex subunit 1	517	0	1	1	0	0	0	0	0
Q15021	CND1	Condensin complex subunit 1	298	0	1	1	0	0	0	0	0
Q15021	CND1	Condensin complex subunit 1	616	0	1	1	0	0	0	0	0
Q15021	CND1	Condensin complex subunit 1	685	0	1	0	0	0	0	1	0
Q15021	CND1	Condensin complex subunit 1	452	0	1	1	0	0	0	0	0
Q15021	CND1	Condensin complex subunit 1	118	0	1	0	0	0	0	0	0
Q15021	CND1	Condensin complex subunit 1	285	0	1	0	0	0	0	0	0
Q15008	PSMD6	26S proteasome non-ATPase regulatory subunit 6	107	0	1	1	1	0	1	0	0
Q15005	SPCS2	Signal peptidase complex subunit 2	164	0	1	1	0	0	0	0	0
Q15004	PAF15	PCNA-associated factor	24	1	1	1	0	1	1	1	1
Q14974	IMB1	Importin subunit beta-1	537	0	1	1	0	0	0	1	1
Q14697	GANAB	Neutral alpha-glucosidase AB	491	0	1	1	1	0	1	0	0
Q14697	GANAB	Neutral alpha-glucosidase AB	269	0	1	1	1	0	0	0	0
Q14677-3	EPN4	Isoform 3 of Clathrin interactor 1	471	0	1	1	1	0	1	1	0
Q14677	EPN4	Clathrin interactor 1	207	0	1	1	0	0	1	0	0
Q14677	EPN4	Clathrin interactor 1	314	0	1	0	0	0	1	0	0
Q14674	ESPL1	Separin	64	0	1	0	1	0	1	0	0
Q14674	ESPL1	Separin	593	0	1	0	0	0	0	0	0
Q14596	NBR1	Next to BRCA1 gene 1 protein	515	0	1	0	0	0	0	0	0
Q14596	NBR1	Next to BRCA1 gene 1 protein	887	0	1	0	0	0	0	0	0
Q14254	FLOT2	Flotillin-2	100	0	1	1	0	1	0	1	0
Q14249	NUCG	Endonuclease G, mitochondrial	76	0	1	1	1	0	1	0	0
Q14240	IF4A2	Eukaryotic initiation factor 4A-II	292	0	1	1	0	0	0	1	0
Q14240	IF4A2	Eukaryotic initiation factor 4A-II	69	0	1	1	0	0	0	0	1
Q14203	DCTN1	Dynactin subunit 1	1193	0	1	1	0	0	0	0	0
Q14186	TFDP1	Transcription factor Dp-1	320	0	1	1	0	0	1	0	0
Q14149	MORC3	MORC family CW-type zinc finger protein 3	891	0	1	1	0	1	1	1	0
Q14146	URB2	Unhealthy ribosome biogenesis protein 2 homolog	255	0	1	1	1	0	1	0	0
Q14145	KEAP1	Kelch-like ECH-associated protein 1	287	0	1	1	0	0	0	0	0
Q14145	KEAP1	Kelch-like ECH-associated protein 1	61	0	1	1	0	0	0	0	0
Q14145	KEAP1	Kelch-like ECH-associated protein 1	39	0	1	0	0	0	0	0	0
Q14145	KEAP1	Kelch-like ECH-associated protein 1	84	0	1	0	0	0	0	0	0
Q14126	DSG2	Desmoglein-2	746	0	1	1	0	1	0	1	0
Q14118	DAG1	Dystroglycan	793	1	1	1	0	1	0	1	0
Q13867	BLMH	Bleomycin hydrolase	42	0	1	0	0	0	0	0	0
Q13829	BACD2	BTB/POZ domain-containing adapter for CUL3-mediated RhoA degradation protein 2	21	0	1	1	1	1	0	1	0
Q13772	NCOA4	Nuclear receptor coactivator 4	424	0	1	0	0	0	1	0	0
Q13772	NCOA4	Nuclear receptor coactivator 4	367	0	1	0	0	0	1	0	0
Q13772	NCOA4	Nuclear receptor coactivator 4	263	0	1	1	0	0	0	0	0
Q13772	NCOA4	Nuclear receptor coactivator 4	313	0	1	1	0	0	0	0	0
Q13772	NCOA4	Nuclear receptor coactivator 4	271	0	1	0	0	0	0	0	0
Q13751	LAMB3	Laminin subunit beta-3	953	0	1	1	1	0	0	0	0
Q13751	LAMB3	Laminin subunit beta-3	51	0	1	0	0	0	0	0	0
Q13733	AT1A4	Sodium/potassium-transporting ATPase subunit alpha-4	385	0	1	1	0	0	0	0	0
Q13671	RIN1	Ras and Rab interactor 1	237	0	1	0	1	0	0	0	0
Q13671	RIN1	Ras and Rab interactor 1	642	0	1	0	0	0	0	0	0
Q13564	ULA1	NEDD8-activating enzyme E1 regulatory subunit	299	0	1	0	0	0	1	1	0
Q13547	HDAC1	Histone deacetylase 1	74	0	1	1	0	1	1	1	0
Q13503	MED21	Mediator of RNA polymerase II transcription subunit 21	131	0	1	1	1	0	1	1	0
Q13501	SQSTM	Sequestosome-1	435	1	1	1	1	1	1	1	1
Q13501	SQSTM	Sequestosome-1	157	0	1	1	1	0	1	1	1
Q13501	SQSTM	Sequestosome-1	141	0	1	1	1	0	0	0	0
Q13501	SQSTM	Sequestosome-1	165	0	1	1	0	0	0	0	0
Q13501	SQSTM	Sequestosome-1	295	0	1	1	0	0	0	0	0
Q13501	SQSTM	Sequestosome-1	281	0	1	1	0	0	0	0	0
Q13492	PICAL	Phosphatidylinositol-binding clathrin assembly protein	318	0	1	1	1	0	0	1	0
Q13490	BIRC2	Baculoviral IAP repeat-containing protein 2	126	0	1	0	0	0	0	1	0
Q13444	ADA15	Disintegrin and metalloproteinase domain-containing protein 15	729	0	1	1	1	1	0	0	0
Q13443	ADAM9	Disintegrin and metalloproteinase domain-containing protein 9	741	0	1	1	1	0	0	0	0
Q13443	ADAM9	Disintegrin and metalloproteinase domain-containing protein 9	368	0	1	0	0	0	0	0	0
Q13418	ILK	Integrin-linked protein kinase	341	0	1	0	1	0	0	0	0
Q13347	EIF3I	Eukaryotic translation initiation factor 3 subunit I	85	0	1	1	1	1	1	1	0
Q13347	EIF3I	Eukaryotic translation initiation factor 3 subunit I	282	1	1	1	0	1	1	1	0
Q13347	EIF3I	Eukaryotic translation initiation factor 3 subunit I	91	0	1	1	1	0	1	1	0
Q13347	EIF3I	Eukaryotic translation initiation factor 3 subunit I	213	0	1	1	0	1	0	1	0
Q13347	EIF3I	Eukaryotic translation initiation factor 3 subunit I	298	0	1	1	1	0	0	1	0
Q13347	EIF3I	Eukaryotic translation initiation factor 3 subunit I	141	0	1	0	1	0	0	0	0
Q13347	EIF3I	Eukaryotic translation initiation factor 3 subunit I	176	0	1	0	0	0	0	0	0
Q13347	EIF3I	Eukaryotic translation initiation factor 3 subunit I	148	0	1	0	0	0	0	0	0
Q13309	SKP2	S-phase kinase-associated protein 2	228	0	1	1	1	0	1	0	0
Q13309	SKP2	S-phase kinase-associated protein 2	145	0	1	1	0	0	0	1	0
Q13286	CLN3	Battenin	262	0	1	1	0	0	0	1	0
Q13263	TIF1B	Transcription intermediary factor 1-beta	319	0	1	1	0	0	1	1	0
Q13263	TIF1B	Transcription intermediary factor 1-beta	469	0	1	1	0	0	1	1	0
Q13200	PSMD2	26S proteasome non-ATPase regulatory subunit 2	292	0	1	1	0	1	0	1	0
Q13200	PSMD2	26S proteasome non-ATPase regulatory subunit 2	31	0	1	1	0	1	0	0	0
Q13200	PSMD2	26S proteasome non-ATPase regulatory subunit 2	27	0	1	1	0	0	1	0	0
Q13200	PSMD2	26S proteasome non-ATPase regulatory subunit 2	350	0	1	1	0	1	0	0	0
Q13200	PSMD2	26S proteasome non-ATPase regulatory subunit 2	168	0	1	1	0	0	0	0	0
Q13118	KLF10	Krueppel-like factor 10	223	0	1	0	0	0	0	0	0
Q13098	CSN1	COP9 signalosome complex subunit 1	183	0	1	0	0	0	0	1	0
Q13049	TRI32	E3 ubiquitin-protein ligase TRIM32	215	0	1	1	0	0	0	0	0
Q13045	FLII	Protein flightless-1 homolog	874	0	1	1	1	0	0	0	0
Q13045	FLII	Protein flightless-1 homolog	21	0	1	1	1	0	0	0	0
Q12933	TRAF2	TNF receptor-associated factor 2	320	0	1	1	0	1	0	1	0
Q12933	TRAF2	TNF receptor-associated factor 2	176	0	1	0	0	0	0	0	0
Q12906	ILF3	Interleukin enhancer-binding factor 3	100	0	1	1	0	1	1	1	0
Q12905	ILF2	Interleukin enhancer-binding factor 2	59	0	1	1	1	0	1	1	0
Q12905	ILF2	Interleukin enhancer-binding factor 2	196	0	1	1	0	0	0	0	0
Q12834	CDC20	Cell division cycle protein 20 homolog	62	0	1	1	0	0	0	0	0
Q12834	CDC20	Cell division cycle protein 20 homolog	66	0	1	1	0	0	0	0	0
Q12834	CDC20	Cell division cycle protein 20 homolog	73	0	1	1	0	0	0	0	0
Q12788	TBL3	Transducin beta-like protein 3	458	0	1	1	0	0	0	0	0
Q12769	NU160	Nuclear pore complex protein Nup160	965	0	1	1	1	1	1	1	0
Q12769	NU160	Nuclear pore complex protein Nup160	1120	0	1	0	1	0	1	0	0
Q12769	NU160	Nuclear pore complex protein Nup160	689	0	1	1	0	0	0	0	0
Q12769	NU160	Nuclear pore complex protein Nup160	925	0	1	0	1	0	0	0	0
Q12769	NU160	Nuclear pore complex protein Nup160	131	0	1	0	1	0	0	0	0
Q12769	NU160	Nuclear pore complex protein Nup160	939	0	1	0	1	0	0	0	0
Q12769	NU160	Nuclear pore complex protein Nup160	608	0	1	0	1	0	0	0	0
Q12769	NU160	Nuclear pore complex protein Nup160	258	0	1	1	0	0	0	0	0
Q12769	NU160	Nuclear pore complex protein Nup160	1006	0	1	0	0	0	0	0	0
Q12769	NU160	Nuclear pore complex protein Nup160	1249	0	1	0	0	0	0	0	0
Q10713	MPPA	Mitochondrial-processing peptidase subunit alpha	232	0	1	1	1	0	1	0	0
Q10713	MPPA	Mitochondrial-processing peptidase subunit alpha	103	0	1	1	0	0	0	1	0
Q10713	MPPA	Mitochondrial-processing peptidase subunit alpha	299	0	1	1	1	0	0	0	0
Q10713	MPPA	Mitochondrial-processing peptidase subunit alpha	513	0	1	1	0	0	0	0	0
Q10589	BST2	Bone marrow stromal antigen 2	126	0	1	0	0	0	0	0	0
Q10570	CPSF1	Cleavage and polyadenylation specificity factor subunit 1	395	0	1	1	0	0	1	0	0
Q10471	GALT2	Polypeptide N-acetylgalactosaminyltransferase 2	393	0	1	0	0	0	0	0	0
Q09666	AHNK	Neuroblast differentiation-associated protein AHNAK	134	0	1	1	1	0	0	0	0
Q09666	AHNK	Neuroblast differentiation-associated protein AHNAK	5181	0	1	1	0	0	0	0	0
Q09160	1A80	HLA class I histocompatibility antigen, A-80 alpha chain	340	0	1	0	1	0	0	0	0
Q09160	1A80	HLA class I histocompatibility antigen, A-80 alpha chain	364	0	1	0	1	0	0	0	0
Q08J23	NSUN2	tRNA (cytosine(34)-C(5))-methyltransferase	660	0	1	0	1	0	1	0	0
Q08499	PDE4D	cAMP-specific 3',5'-cyclic phosphodiesterase 4D	626	0	1	0	0	0	0	0	0
Q08380	LG3BP	Galectin-3-binding protein	441	0	1	0	0	0	0	1	0
Q08380	LG3BP	Galectin-3-binding protein	345	0	1	0	0	0	0	0	0
Q08380	LG3BP	Galectin-3-binding protein	110	0	1	0	0	0	0	0	0
Q08380	LG3BP	Galectin-3-binding protein	104	0	1	0	0	0	0	0	0
Q08211	DHX9	ATP-dependent RNA helicase A	1037	0	1	0	0	1	1	0	0
Q08117	AES	Amino-terminal enhancer of split	19	0	1	0	1	1	0	1	0
Q07912	ACK1	Activated CDC42 kinase 1	1011	0	1	0	0	0	0	0	0
Q07820	MCL1	Induced myeloid leukemia cell differentiation protein Mcl-1	40	0	1	1	0	0	1	0	0
Q07820	MCL1	Induced myeloid leukemia cell differentiation protein Mcl-1	194	0	1	0	0	1	0	0	0
Q07820	MCL1	Induced myeloid leukemia cell differentiation protein Mcl-1	197	0	1	0	0	1	0	0	0
Q07020	RL18	60S ribosomal protein L18	49	0	1	1	1	1	1	1	0
Q07020	RL18	60S ribosomal protein L18	99	0	1	0	0	0	1	1	0
Q06481	APLP2	Amyloid-like protein 2	756	0	1	1	1	1	0	1	0
Q06481	APLP2	Amyloid-like protein 2	744	0	1	1	1	1	0	1	0
Q05932	FOLC	Folylpolyglutamate synthase, mitochondrial	154	0	1	0	1	1	0	1	0
Q05923	DUS2	Dual specificity protein phosphatase 2	288	0	1	1	1	0	1	0	0
Q05639	EF1A2	Elongation factor 1-alpha 2	146	0	1	1	1	1	1	1	0
Q05639	EF1A2	Elongation factor 1-alpha 2	255	1	1	1	1	1	0	1	0
Q05639	EF1A2	Elongation factor 1-alpha 2	30	0	1	0	1	0	1	0	0
Q04323	UBXN1	UBX domain-containing protein 1	105	1	1	1	1	1	1	1	0
Q04323	UBXN1	UBX domain-containing protein 1	83	1	1	1	1	0	0	1	0
Q04323	UBXN1	UBX domain-containing protein 1	208	0	1	1	0	0	1	0	0
Q04323	UBXN1	UBX domain-containing protein 1	96	0	1	1	0	0	0	0	0
Q03519	TAP2	Antigen peptide transporter 2	245	0	1	1	1	1	1	1	0
Q03154	ACY1	Aminoacylase-1	244	0	1	1	1	0	0	0	0
Q03154	ACY1	Aminoacylase-1	115	0	1	0	0	0	0	0	0
Q02880	TOP2B	DNA topoisomerase 2-beta	520	0	1	1	0	1	1	1	0
Q02878	RL6	60S ribosomal protein L6	207	1	1	1	1	1	1	1	0
Q02543	RL18A	60S ribosomal protein L18a	143	0	1	1	0	1	0	1	0
Q02543	RL18A	60S ribosomal protein L18a	136	0	1	1	0	1	1	0	0
Q02543	RL18A	60S ribosomal protein L18a	70	0	1	1	0	0	1	0	0
Q02543	RL18A	60S ribosomal protein L18a	128	0	1	0	0	0	0	0	0
Q02535	ID3	DNA-binding protein inhibitor ID-3	30	0	1	0	1	0	1	0	0
Q01831	XPC	DNA repair protein complementing XP-C cells	750	0	1	1	1	0	0	0	0
Q01831	XPC	DNA repair protein complementing XP-C cells	359	0	1	1	0	0	0	0	0
Q01650	LAT1	Large neutral amino acids transporter small subunit 1	30	0	1	1	1	1	1	1	0
Q01650	LAT1	Large neutral amino acids transporter small subunit 1	19	1	1	1	1	0	0	0	0
Q01650	LAT1	Large neutral amino acids transporter small subunit 1	25	0	1	1	1	0	0	0	0
Q01105	SET	Protein SET	154	1	1	1	1	1	0	1	0
Q01105	SET	Protein SET	167	0	1	1	0	0	0	1	0
Q00839	HNRPU	Heterogeneous nuclear ribonucleoprotein U	333	0	1	1	0	1	1	0	0
Q00839	HNRPU	Heterogeneous nuclear ribonucleoprotein U	339	0	1	0	0	0	0	0	0
Q00597	FANCC	Fanconi anemia group C protein	277	0	1	0	0	0	0	0	0
P98194	AT2C1	Calcium-transporting ATPase type 2C member 1	496	0	1	1	0	1	1	1	0
P98082	DAB2	Disabled homolog 2	356	0	1	0	1	0	0	0	0
P84098	RL19	60S ribosomal protein L19	46	0	1	1	1	1	1	1	0
P83731	RL24	60S ribosomal protein L24	93	1	1	1	0	1	1	1	1
P83731	RL24	60S ribosomal protein L24	27	1	1	1	0	1	1	1	1
P80723	BASP1	Brain acid soluble protein 1	226	0	1	0	1	0	0	0	0
P80723	BASP1	Brain acid soluble protein 1	52	0	1	0	0	0	0	0	0
P80723	BASP1	Brain acid soluble protein 1	163	0	1	0	0	0	0	0	0
P80723	BASP1	Brain acid soluble protein 1	184	0	1	0	0	0	0	0	0
P78527	PRKDC	DNA-dependent protein kinase catalytic subunit	2928	0	1	1	1	1	1	1	0
P78527	PRKDC	DNA-dependent protein kinase catalytic subunit	1985	0	1	1	1	1	1	1	0
P78527	PRKDC	DNA-dependent protein kinase catalytic subunit	525	0	1	1	1	1	0	1	0
P78527	PRKDC	DNA-dependent protein kinase catalytic subunit	263	0	1	1	1	0	1	1	0
P78527	PRKDC	DNA-dependent protein kinase catalytic subunit	1456	0	1	1	1	1	1	0	0
P78527	PRKDC	DNA-dependent protein kinase catalytic subunit	3318	0	1	1	1	0	1	1	0
P78527	PRKDC	DNA-dependent protein kinase catalytic subunit	3192	0	1	1	1	0	1	1	0
P78527	PRKDC	DNA-dependent protein kinase catalytic subunit	1057	0	1	1	1	0	1	0	0
P78527	PRKDC	DNA-dependent protein kinase catalytic subunit	254	0	1	1	1	0	0	1	0
P78527	PRKDC	DNA-dependent protein kinase catalytic subunit	1334	0	1	1	1	0	1	0	0
P78527	PRKDC	DNA-dependent protein kinase catalytic subunit	1193	0	1	1	1	0	0	0	0
P78527	PRKDC	DNA-dependent protein kinase catalytic subunit	471	0	1	0	1	0	0	1	0
P78527	PRKDC	DNA-dependent protein kinase catalytic subunit	868	0	1	1	0	0	1	0	0
P78527	PRKDC	DNA-dependent protein kinase catalytic subunit	2786	0	1	1	0	0	0	1	0
P78527	PRKDC	DNA-dependent protein kinase catalytic subunit	236	0	1	0	1	0	1	0	0
P78527	PRKDC	DNA-dependent protein kinase catalytic subunit	1074	0	1	0	0	1	0	1	0
P78527	PRKDC	DNA-dependent protein kinase catalytic subunit	1913	0	1	0	0	0	1	1	0
P78527	PRKDC	DNA-dependent protein kinase catalytic subunit	205	0	1	1	0	0	0	1	0
P78527	PRKDC	DNA-dependent protein kinase catalytic subunit	1489	0	1	1	0	0	0	0	0
P78527	PRKDC	DNA-dependent protein kinase catalytic subunit	2246	0	1	0	1	0	0	0	0
P78527	PRKDC	DNA-dependent protein kinase catalytic subunit	2102	0	1	0	0	0	0	0	0
P78527	PRKDC	DNA-dependent protein kinase catalytic subunit	790	0	1	0	0	0	0	0	0
P78380	OLR1	Oxidized low-density lipoprotein receptor 1	12	0	1	0	1	0	0	0	0
P78371	TCPB	T-complex protein 1 subunit beta	402	0	1	1	0	0	1	0	0
P78317	RNF4	E3 ubiquitin-protein ligase RNF4	168	0	1	0	0	1	1	0	0
P68366	TBA4A	Tubulin alpha-4A chain	352	0	1	0	1	0	1	0	0
P68104	EF1A1	Elongation factor 1-alpha 1	172	1	1	1	1	1	1	1	1
P68104	EF1A1	Elongation factor 1-alpha 1	273	0	1	1	1	1	1	1	1
P68104	EF1A1	Elongation factor 1-alpha 1	179	1	1	1	0	0	1	1	0
P68104	EF1A1	Elongation factor 1-alpha 1	395	0	1	0	0	1	1	1	0
P68104	EF1A1	Elongation factor 1-alpha 1	165	0	1	1	1	0	1	0	0
P68104	EF1A1	Elongation factor 1-alpha 1	154	0	1	0	1	0	1	0	0
P68104	EF1A1	Elongation factor 1-alpha 1	84	0	1	1	0	1	0	0	0
P68104	EF1A1	Elongation factor 1-alpha 1	318	0	1	1	0	0	1	0	0
P68036	UB2L3	Ubiquitin-conjugating enzyme E2 L3	82	0	1	1	0	1	1	1	0
P68032	ACTC	Actin, alpha cardiac muscle 1	193	1	1	1	1	0	1	1	0
P68032	ACTC	Actin, alpha cardiac muscle 1	63	1	1	1	1	0	1	1	0
P68032	ACTC	Actin, alpha cardiac muscle 1	317	1	1	1	1	0	1	1	0
P68032	ACTC	Actin, alpha cardiac muscle 1	52	1	1	1	1	0	1	1	0
P68032	ACTC	Actin, alpha cardiac muscle 1	70	0	1	1	1	1	1	1	0
P68032	ACTC	Actin, alpha cardiac muscle 1	328	1	1	1	0	0	1	1	0
P67870	CSK2B	Casein kinase II subunit beta	134	0	1	0	0	0	0	0	0
P67809	YBOX1	Nuclease-sensitive element-binding protein 1	137	1	1	1	0	1	1	1	0
P67809	YBOX1	Nuclease-sensitive element-binding protein 1	170	0	1	1	0	0	1	0	0
P67809	YBOX1	Nuclease-sensitive element-binding protein 1	304	0	1	1	0	0	0	0	0
P67775	PP2AA	Serine/threonine-protein phosphatase 2A catalytic subunit alpha isoform	21	0	1	1	1	0	1	1	0
P67775	PP2AA	Serine/threonine-protein phosphatase 2A catalytic subunit alpha isoform	8	0	1	1	0	0	1	1	0
P63244	GBLP	Guanine nucleotide-binding protein subunit beta-2-like 1	271	1	1	1	1	1	1	1	1
P63244	GBLP	Guanine nucleotide-binding protein subunit beta-2-like 1	175	0	1	1	1	1	0	1	1
P63244	GBLP	Guanine nucleotide-binding protein subunit beta-2-like 1	130	0	1	1	0	1	1	1	1
P63244	GBLP	Guanine nucleotide-binding protein subunit beta-2-like 1	106	1	1	1	0	1	1	1	0
P63244	GBLP	Guanine nucleotide-binding protein subunit beta-2-like 1	12	0	1	1	1	0	1	1	0
P63244	GBLP	Guanine nucleotide-binding protein subunit beta-2-like 1	257	0	1	1	0	0	1	1	1
P63244	GBLP	Guanine nucleotide-binding protein subunit beta-2-like 1	183	0	1	1	0	1	1	1	0
P63244	GBLP	Guanine nucleotide-binding protein subunit beta-2-like 1	139	0	1	1	0	0	1	1	0
P63244	GBLP	Guanine nucleotide-binding protein subunit beta-2-like 1	185	0	1	0	0	0	1	0	1
P63244	GBLP	Guanine nucleotide-binding protein subunit beta-2-like 1	264	0	1	1	0	0	0	0	0
P63244	GBLP	Guanine nucleotide-binding protein subunit beta-2-like 1	225	0	1	0	0	0	0	0	0
P63244	GBLP	Guanine nucleotide-binding protein subunit beta-2-like 1	280	0	1	0	0	0	0	0	0
P63244	GBLP	Guanine nucleotide-binding protein subunit beta-2-like 1	212	0	1	0	0	0	0	0	0
P63241	IF5A1	Eukaryotic translation initiation factor 5A-1	85	0	1	0	0	1	1	1	1
P63241	IF5A1	Eukaryotic translation initiation factor 5A-1	39	0	1	1	0	0	1	0	0
P63173	RL38	60S ribosomal protein L38	9	1	1	1	0	1	1	1	0
P63167	DYL1	Dynein light chain 1, cytoplasmic	31	0	1	0	0	0	1	0	0
P63104	1433Z	14-3-3 protein zeta/delta	139	1	1	1	0	1	0	1	0
P63092-2	GNAS2	Isoform Gnas-2 of Guanine nucleotide-binding protein G(s) subunit alpha isoforms short	74	0	1	1	0	0	0	0	0
P63092	GNAS2	Guanine nucleotide-binding protein G(s) subunit alpha isoforms short	307	0	1	1	1	1	1	1	0
P63092	GNAS2	Guanine nucleotide-binding protein G(s) subunit alpha isoforms short	300	1	1	1	0	1	0	1	0
P63092	GNAS2	Guanine nucleotide-binding protein G(s) subunit alpha isoforms short	274	0	1	1	1	1	0	1	0
P63092	GNAS2	Guanine nucleotide-binding protein G(s) subunit alpha isoforms short	58	0	1	1	0	0	1	1	0
P63092	GNAS2	Guanine nucleotide-binding protein G(s) subunit alpha isoforms short	305	0	1	1	0	0	0	1	0
P63092	GNAS2	Guanine nucleotide-binding protein G(s) subunit alpha isoforms short	211	0	1	1	0	0	0	1	0
P63000	RAC1	Ras-related C3 botulinum toxin substrate 1	116	0	1	1	0	1	0	1	0
P62979	RS27A	Ubiquitin-40S ribosomal protein S27a	113	1	1	1	1	1	1	1	0
P62979	RS27A	Ubiquitin-40S ribosomal protein S27a	143	0	1	1	0	0	1	0	0
P62937	PPIA	Peptidyl-prolyl cis-trans isomerase A	125	1	1	1	1	1	1	1	0
P62937	PPIA	Peptidyl-prolyl cis-trans isomerase A	82	1	1	1	0	1	1	1	0
P62937	PPIA	Peptidyl-prolyl cis-trans isomerase A	118	0	1	0	0	1	0	1	0
P62937	PPIA	Peptidyl-prolyl cis-trans isomerase A	91	0	1	0	0	0	0	0	0
P62917	RL8	60S ribosomal protein L8	181	0	1	1	0	1	0	1	0
P62906	RL10A	60S ribosomal protein L10a	118	0	1	1	0	1	1	1	0
P62906	RL10A	60S ribosomal protein L10a	152	0	1	1	0	0	0	0	0
P62888	RL30	60S ribosomal protein L30	26	1	1	1	1	1	1	1	0
P62888	RL30	60S ribosomal protein L30	68	0	1	0	0	0	0	1	0
P62888	RL30	60S ribosomal protein L30	87	0	1	0	0	0	1	0	0
P62879	GBB2	Guanine nucleotide-binding protein G(I)/G(S)/G(T) subunit beta-2	301	0	1	1	1	0	1	0	0
P62851	RS25	40S ribosomal protein S25	94	0	1	1	0	1	1	1	0
P62847	RS24	40S ribosomal protein S24	68	1	1	1	0	1	1	1	0
P62847	RS24	40S ribosomal protein S24	83	0	1	1	0	0	0	1	0
P62829	RL23	60S ribosomal protein L23	113	0	1	1	1	1	0	1	0
P62805	H4	Histone H4	60	1	1	1	1	1	1	1	1
P62805	H4	Histone H4	32	1	1	1	1	1	1	1	1
P62805	H4	Histone H4	92	0	1	1	0	1	1	1	1
P62714	PP2AB	Serine/threonine-protein phosphatase 2A catalytic subunit beta isoform	41	0	1	1	0	1	1	1	0
P62701	RS4X	40S ribosomal protein S4, X isoform	106	0	1	1	0	1	0	1	0
P62487	RPB7	DNA-directed RNA polymerase II subunit RPB7	129	0	1	0	0	0	0	0	0
P62424	RL7A	60S ribosomal protein L7a	245	0	1	1	1	1	1	1	0
P62333	PRS10	26S protease regulatory subunit 10B	197	0	1	1	1	1	1	1	0
P62316	SMD2	Small nuclear ribonucleoprotein Sm D2	98	0	1	0	0	1	0	1	0
P62280	RS11	40S ribosomal protein S11	79	0	1	1	0	0	1	1	0
P62269	RS18	40S ribosomal protein S18	78	0	1	1	1	1	1	1	0
P62269	RS18	40S ribosomal protein S18	54	0	1	1	0	0	1	0	0
P62266	RS23	40S ribosomal protein S23	37	0	1	0	0	0	0	1	0
P62258	1433E	14-3-3 protein epsilon	50	1	1	1	1	1	1	1	1
P62258	1433E	14-3-3 protein epsilon	244	1	1	1	0	0	0	0	0
P62249	RS16	40S ribosomal protein S16	50	0	1	1	1	1	1	1	1
P62249	RS16	40S ribosomal protein S16	60	0	1	1	1	1	1	1	0
P62249	RS16	40S ribosomal protein S16	33	0	1	0	0	0	0	1	0
P62244	RS15A	40S ribosomal protein S15a	84	0	1	1	1	1	1	1	0
P62241	RS8	40S ribosomal protein S8	37	0	1	0	0	1	0	1	0
P62191	PRS4	26S protease regulatory subunit 4	293	0	1	1	0	0	1	0	0
P62158	CALM	Calmodulin	31	1	1	1	1	1	1	1	1
P62140	PP1B	Serine/threonine-protein phosphatase PP1-beta catalytic subunit	259	0	1	1	1	1	1	1	0
P62140	PP1B	Serine/threonine-protein phosphatase PP1-beta catalytic subunit	97	0	1	1	1	0	0	1	0
P62136	PP1A	Serine/threonine-protein phosphatase PP1-alpha catalytic subunit	26	0	1	1	0	1	1	1	0
P62081	RS7	40S ribosomal protein S7	142	0	1	1	1	0	1	0	1
P62081	RS7	40S ribosomal protein S7	37	0	1	1	0	0	0	0	0
P61978	HNRPK	Heterogeneous nuclear ribonucleoprotein K	163	0	1	1	0	1	1	1	0
P61966	AP1S1	AP-1 complex subunit sigma-1A	133	0	1	1	1	0	0	0	0
P61962	DCAF7	DDB1- and CUL4-associated factor 7	81	0	1	1	0	0	1	1	0
P61956	SUMO2	Small ubiquitin-related modifier 2	11	1	1	1	1	1	1	0	0
P61956	SUMO2	Small ubiquitin-related modifier 2	21	0	1	0	1	0	0	0	0
P61803	DAD1	Dolichyl-diphosphooligosaccharide--protein glycosyltransferase subunit DAD1	82	1	1	1	0	0	0	1	1
P61619	S61A1	Protein transport protein Sec61 subunit alpha isoform 1	21	0	1	1	0	0	0	1	0
P61619	S61A1	Protein transport protein Sec61 subunit alpha isoform 1	10	0	1	1	0	0	0	1	0
P61586	RHOA	Transforming protein RhoA	135	0	1	1	1	1	0	0	0
P61421	VA0D1	V-type proton ATPase subunit d 1	265	0	1	1	0	0	1	1	0
P61421	VA0D1	V-type proton ATPase subunit d 1	275	0	1	1	0	0	0	1	0
P61353	RL27	60S ribosomal protein L27	93	1	1	1	0	1	0	1	0
P61313	RL15	60S ribosomal protein L15	140	1	1	1	1	1	1	1	1
P61313	RL15	60S ribosomal protein L15	83	1	1	1	1	1	1	1	0
P61313	RL15	60S ribosomal protein L15	157	0	1	1	1	1	1	1	0
P61313	RL15	60S ribosomal protein L15	153	0	1	1	1	1	1	1	0
P61313	RL15	60S ribosomal protein L15	56	0	1	0	1	1	1	1	0
P61313	RL15	60S ribosomal protein L15	93	0	1	0	0	1	1	1	0
P61313	RL15	60S ribosomal protein L15	179	1	1	0	0	0	0	0	0
P61313	RL15	60S ribosomal protein L15	77	0	1	0	0	0	0	0	0
P61254	RL26	60S ribosomal protein L26	69	0	1	1	0	1	0	1	0
P61247	RS3A	40S ribosomal protein S3a	46	0	1	1	0	1	1	1	0
P61247	RS3A	40S ribosomal protein S3a	34	0	1	1	0	1	1	1	0
P61224	RAP1B	Ras-related protein Rap-1b	31	0	1	0	0	0	0	0	0
P61221	ABCE1	ATP-binding cassette sub-family E member 1	250	0	1	1	1	0	1	1	0
P61204	ARF3	ADP-ribosylation factor 3	142	0	1	1	0	1	0	1	0
P61204	ARF3	ADP-ribosylation factor 3	127	1	1	1	0	0	0	0	0
P61163	ACTZ	Alpha-centractin	96	0	1	1	0	0	0	1	0
P61158	ARP3	Actin-related protein 3	99	0	1	1	0	0	0	1	0
P61106	RAB14	Ras-related protein Rab-14	193	0	1	1	0	1	1	0	0
P61088	UBE2N	Ubiquitin-conjugating enzyme E2 N	92	1	1	1	1	1	1	1	1
P61088	UBE2N	Ubiquitin-conjugating enzyme E2 N	94	0	1	0	0	0	1	0	0
P61086	UBE2K	Ubiquitin-conjugating enzyme E2 K	164	0	1	1	0	1	1	1	0
P61006	RAB8A	Ras-related protein Rab-8A	190	0	1	1	0	0	0	0	0
P60900	PSA6	Proteasome subunit alpha type-6	102	1	1	1	1	1	1	1	0
P60866	RS20	40S ribosomal protein S20	8	1	1	1	1	1	1	1	0
P60842	IF4A1	Eukaryotic initiation factor 4A-I	146	0	1	1	1	1	1	1	1
P60842	IF4A1	Eukaryotic initiation factor 4A-I	369	1	1	1	1	0	1	1	0
P60842	IF4A1	Eukaryotic initiation factor 4A-I	381	0	1	1	1	0	1	0	0
P60842	IF4A1	Eukaryotic initiation factor 4A-I	225	0	1	0	0	0	1	0	0
P60842	IF4A1	Eukaryotic initiation factor 4A-I	309	0	1	0	1	0	0	0	0
P60709	ACTB	Actin, cytoplasmic 1	113	0	1	0	1	0	1	0	1
P60709	ACTB	Actin, cytoplasmic 1	215	0	1	0	1	0	1	0	0
P60709	ACTB	Actin, cytoplasmic 1	238	0	1	0	1	0	0	0	0
P60709	ACTB	Actin, cytoplasmic 1	284	0	1	0	0	0	0	0	0
P60660	MYL6	Myosin light polypeptide 6	81	1	1	1	1	1	1	1	0
P60660	MYL6	Myosin light polypeptide 6	26	0	1	1	1	1	0	0	0
P60660	MYL6	Myosin light polypeptide 6	79	0	1	1	0	0	1	0	0
P60228	EIF3E	Eukaryotic translation initiation factor 3 subunit E	82	0	1	1	1	1	1	1	0
P60228	EIF3E	Eukaryotic translation initiation factor 3 subunit E	424	0	1	1	0	0	1	1	0
P60228	EIF3E	Eukaryotic translation initiation factor 3 subunit E	407	0	1	1	0	0	1	1	0
P60228	EIF3E	Eukaryotic translation initiation factor 3 subunit E	387	0	1	1	0	0	1	1	0
P60228	EIF3E	Eukaryotic translation initiation factor 3 subunit E	265	0	1	1	0	0	1	0	0
P60228	EIF3E	Eukaryotic translation initiation factor 3 subunit E	120	0	1	1	0	1	0	0	0
P60228	EIF3E	Eukaryotic translation initiation factor 3 subunit E	193	0	1	1	0	0	0	0	0
P60174	TPIS	Triosephosphate isomerase	106	0	1	0	0	0	1	1	0
P60033	CD81	CD81 antigen	144	0	1	1	0	0	0	1	0
P58107	EPIPL	Epiplakin	1669	0	1	0	0	0	0	0	0
P57740	NU107	Nuclear pore complex protein Nup107	814	0	1	1	0	0	0	0	0
P57678	GEMI4	Gem-associated protein 4	36	0	1	1	0	0	0	1	0
P57678	GEMI4	Gem-associated protein 4	414	0	1	0	0	0	0	0	0
P57059	SIK1	Serine/threonine-protein kinase SIK1	151	0	1	0	1	0	0	0	0
P57059	SIK1	Serine/threonine-protein kinase SIK1	175	0	1	0	0	0	0	0	0
P55884	EIF3B	Eukaryotic translation initiation factor 3 subunit B	324	0	1	1	0	0	0	0	0
P55854	SUMO3	Small ubiquitin-related modifier 3	44	0	1	1	1	1	1	1	0
P55854	SUMO3	Small ubiquitin-related modifier 3	41	1	1	1	1	1	0	1	0
P55786	PSA	Puromycin-sensitive aminopeptidase	234	0	1	1	0	0	0	1	0
P55209	NP1L1	Nucleosome assembly protein 1-like 1	82	0	1	1	0	1	0	1	0
P55209	NP1L1	Nucleosome assembly protein 1-like 1	116	0	1	0	0	1	0	1	0
P55209	NP1L1	Nucleosome assembly protein 1-like 1	32	0	1	1	0	0	1	0	0
P55209	NP1L1	Nucleosome assembly protein 1-like 1	147	0	1	0	0	0	0	0	0
P55072	TERA	Transitional endoplasmic reticulum ATPase	668	1	1	1	1	1	1	1	1
P55072	TERA	Transitional endoplasmic reticulum ATPase	658	1	1	1	1	1	1	1	1
P55072	TERA	Transitional endoplasmic reticulum ATPase	336	1	1	1	1	1	0	1	1
P55072	TERA	Transitional endoplasmic reticulum ATPase	109	0	1	1	0	1	1	1	1
P55072	TERA	Transitional endoplasmic reticulum ATPase	18	1	1	1	0	1	1	1	0
P55072	TERA	Transitional endoplasmic reticulum ATPase	529	0	1	0	1	1	1	1	0
P55072	TERA	Transitional endoplasmic reticulum ATPase	231	0	1	1	0	1	1	1	0
P55072	TERA	Transitional endoplasmic reticulum ATPase	505	0	1	1	0	1	1	1	0
P55072	TERA	Transitional endoplasmic reticulum ATPase	696	0	1	0	0	0	0	1	0
P55061	BI1	Bax inhibitor 1	7	1	1	1	1	1	1	1	0
P55061	BI1	Bax inhibitor 1	15	0	1	1	0	0	0	0	0
P55036	PSMD4	26S proteasome non-ATPase regulatory subunit 4	40	0	1	1	1	1	1	1	1
P55036	PSMD4	26S proteasome non-ATPase regulatory subunit 4	262	0	1	0	0	0	1	0	0
P55011	S12A2	Solute carrier family 12 member 2	971	0	1	1	0	0	0	0	0
P54840	GYS2	Glycogen [starch] synthase, liver	381	0	1	0	0	0	0	0	0
P54819	KAD2	Adenylate kinase 2, mitochondrial	93	0	1	0	0	0	1	1	0
P54727	RD23B	UV excision repair protein RAD23 homolog B	51	1	1	1	1	1	1	1	1
P54727	RD23B	UV excision repair protein RAD23 homolog B	151	0	1	1	0	0	1	0	0
P54725	RD23A	UV excision repair protein RAD23 homolog A	53	1	1	1	1	1	1	1	1
P54725	RD23A	UV excision repair protein RAD23 homolog A	122	0	1	1	0	0	1	0	0
P54709	AT1B3	Sodium/potassium-transporting ATPase subunit beta-3	182	0	1	1	1	0	0	0	0
P54709	AT1B3	Sodium/potassium-transporting ATPase subunit beta-3	213	0	1	1	0	0	0	0	0
P54709	AT1B3	Sodium/potassium-transporting ATPase subunit beta-3	259	0	1	1	0	0	0	0	0
P54709	AT1B3	Sodium/potassium-transporting ATPase subunit beta-3	194	0	1	0	1	0	0	0	0
P54709	AT1B3	Sodium/potassium-transporting ATPase subunit beta-3	111	0	1	1	0	0	0	0	0
P54578	UBP14	Ubiquitin carboxyl-terminal hydrolase 14	441	0	1	1	0	1	1	1	0
P54578	UBP14	Ubiquitin carboxyl-terminal hydrolase 14	291	0	1	1	0	1	1	1	0
P54578	UBP14	Ubiquitin carboxyl-terminal hydrolase 14	300	0	1	1	1	0	1	1	0
P54578	UBP14	Ubiquitin carboxyl-terminal hydrolase 14	224	0	1	1	0	0	0	0	0
P54578	UBP14	Ubiquitin carboxyl-terminal hydrolase 14	269	0	1	0	0	0	0	0	0
P54252	ATX3	Ataxin-3	200	1	1	1	1	1	1	1	1
P54136	SYRC	Arginine--tRNA ligase, cytoplasmic	393	0	1	1	0	1	0	1	0
P53985	MOT1	Monocarboxylate transporter 1	224	0	1	1	1	1	0	1	0
P53985	MOT1	Monocarboxylate transporter 1	479	0	1	1	0	0	0	1	0
P53985	MOT1	Monocarboxylate transporter 1	462	0	1	1	1	0	0	0	0
P53985	MOT1	Monocarboxylate transporter 1	473	0	1	1	1	0	0	0	0
P53985	MOT1	Monocarboxylate transporter 1	459	0	1	1	0	0	0	0	0
P53801	PTTG	Pituitary tumor-transforming gene 1 protein-interacting protein	169	0	1	1	1	1	1	1	0
P53680	AP2S1	AP-2 complex subunit sigma	133	0	1	1	1	1	1	1	0
P53680	AP2S1	AP-2 complex subunit sigma	45	0	1	1	1	1	1	0	0
P53680	AP2S1	AP-2 complex subunit sigma	56	0	1	1	0	0	0	1	0
P53675	CLH2	Clathrin heavy chain 2	453	0	1	0	0	0	0	0	0
P53621	COPA	Coatomer subunit alpha	238	0	1	1	0	1	1	1	0
P53621	COPA	Coatomer subunit alpha	775	0	1	0	0	0	0	0	0
P53611	PGTB2	Geranylgeranyl transferase type-2 subunit beta	33	0	1	1	0	0	0	0	0
P52948	NUP98	Nuclear pore complex protein Nup98-Nup96	1341	0	1	1	1	1	1	1	0
P52948	NUP98	Nuclear pore complex protein Nup98-Nup96	1222	0	1	1	0	0	1	0	0
P52948	NUP98	Nuclear pore complex protein Nup98-Nup96	1722	0	1	0	0	0	0	0	0
P52948	NUP98	Nuclear pore complex protein Nup98-Nup96	1739	0	1	0	0	0	0	0	0
P52907	CAZA1	F-actin-capping protein subunit alpha-1	118	0	1	1	0	1	0	1	0
P52888	THOP1	Thimet oligopeptidase	559	0	1	1	0	0	0	0	0
P52788	SPSY	Spermine synthase	151	0	1	1	0	0	0	1	0
P52701	MSH6	DNA mismatch repair protein Msh6	728	0	1	0	1	0	1	1	0
P52701	MSH6	DNA mismatch repair protein Msh6	519	0	1	1	1	1	0	0	0
P52701	MSH6	DNA mismatch repair protein Msh6	1092	0	1	0	0	0	0	0	0
P52597	HNRPF	Heterogeneous nuclear ribonucleoprotein F	224	1	1	1	1	1	1	1	0
P52597	HNRPF	Heterogeneous nuclear ribonucleoprotein F	167	0	1	1	0	1	1	1	0
P52597	HNRPF	Heterogeneous nuclear ribonucleoprotein F	299	0	1	1	0	1	1	1	0
P52569	CTR2	Low affinity cationic amino acid transporter 2	461	0	1	1	1	0	0	0	0
P52569	CTR2	Low affinity cationic amino acid transporter 2	632	0	1	1	1	0	0	0	0
P52434	RPAB3	DNA-directed RNA polymerases I, II, and III subunit RPABC3	95	0	1	1	0	0	0	0	0
P52292	IMA2	Importin subunit alpha-2	459	0	1	0	0	0	0	0	1
P52272	HNRPM	Heterogeneous nuclear ribonucleoprotein M	388	0	1	1	1	0	1	1	0
P51955	NEK2	Serine/threonine-protein kinase Nek2	391	0	1	1	0	0	0	0	0
P51665	PSD7	26S proteasome non-ATPase regulatory subunit 7	199	0	1	1	0	1	1	1	0
P51572	BAP31	B-cell receptor-associated protein 31	243	0	1	1	0	0	1	0	0
P51571	SSRD	Translocon-associated protein subunit delta	73	0	1	1	1	1	0	1	1
P51571	SSRD	Translocon-associated protein subunit delta	95	0	1	1	1	0	0	0	0
P51530	DNA2	DNA replication ATP-dependent helicase/nuclease DNA2	28	0	1	1	0	0	0	0	0
P50991	TCPD	T-complex protein 1 subunit delta	65	1	1	1	0	1	1	1	0
P50990	TCPQ	T-complex protein 1 subunit theta	62	1	1	1	0	1	0	1	0
P50990	TCPQ	T-complex protein 1 subunit theta	37	0	1	1	0	1	1	0	0
P50990	TCPQ	T-complex protein 1 subunit theta	421	0	1	0	0	0	0	1	0
P50914	RL14	60S ribosomal protein L14	85	0	1	1	0	1	1	1	0
P50914	RL14	60S ribosomal protein L14	53	0	1	0	0	1	1	0	0
P50914	RL14	60S ribosomal protein L14	79	0	1	1	0	0	0	0	0
P50914	RL14	60S ribosomal protein L14	63	0	1	0	0	1	0	0	0
P50897	PPT1	Palmitoyl-protein thioesterase 1	253	0	1	1	0	0	0	0	0
P50542	PEX5	Peroxisomal targeting signal 1 receptor	527	0	1	0	0	0	0	0	0
P50502	F10A1	Hsc70-interacting protein	364	0	1	1	1	1	1	0	0
P50502	F10A1	Hsc70-interacting protein	360	0	1	1	0	1	1	0	0
P50395	GDIB	Rab GDP dissociation inhibitor beta	418	0	1	0	0	0	1	1	0
P49792	RBP2	E3 SUMO-protein ligase RanBP2	379	0	1	0	0	0	0	0	0
P49721	PSB2	Proteasome subunit beta type-2	198	0	1	1	1	0	1	1	0
P49720	PSB3	Proteasome subunit beta type-3	77	1	1	1	1	1	1	1	0
P49720	PSB3	Proteasome subunit beta type-3	17	0	1	1	1	0	0	0	0
P49458-2	SRP09	Isoform 2 of Signal recognition particle 9 kDa protein	41	0	1	0	0	0	0	0	0
P49454	CENPF	Centromere protein F	823	0	1	1	0	1	0	1	0
P49447	CY561	Cytochrome b561	240	0	1	1	1	0	0	0	0
P49368	TCPG	T-complex protein 1 subunit gamma	507	1	1	1	1	0	1	1	1
P49368	TCPG	T-complex protein 1 subunit gamma	44	0	1	1	0	1	1	1	0
P49368	TCPG	T-complex protein 1 subunit gamma	78	0	1	1	1	0	0	1	0
P49368	TCPG	T-complex protein 1 subunit gamma	31	0	1	1	0	0	1	1	0
P49368	TCPG	T-complex protein 1 subunit gamma	502	0	1	1	0	0	0	1	0
P49368	TCPG	T-complex protein 1 subunit gamma	367	0	1	0	0	0	0	0	0
P49327	FAS	Fatty acid synthase	1072	0	1	1	1	1	1	1	0
P49327	FAS	Fatty acid synthase	326	0	1	1	1	0	1	1	0
P49327	FAS	Fatty acid synthase	298	0	1	1	1	0	1	0	0
P49327	FAS	Fatty acid synthase	213	0	1	1	1	0	1	0	0
P49327	FAS	Fatty acid synthase	235	0	1	1	0	0	1	1	0
P49327	FAS	Fatty acid synthase	1866	0	1	1	0	1	0	1	0
P49327	FAS	Fatty acid synthase	1429	0	1	1	1	0	0	1	0
P49327	FAS	Fatty acid synthase	1239	0	1	0	0	0	1	0	0
P49327	FAS	Fatty acid synthase	1739	0	1	1	0	0	0	0	0
P49327	FAS	Fatty acid synthase	1116	0	1	0	0	0	0	0	0
P49005	DPOD2	DNA polymerase delta subunit 2	99	0	1	0	0	0	1	0	0
P48960	CD97	CD97 antigen	809	0	1	0	0	0	0	0	0
P48651	PTSS1	Phosphatidylserine synthase 1	348	0	1	1	0	0	1	1	0
P48643	TCPE	T-complex protein 1 subunit epsilon	275	0	1	1	0	1	1	1	1
P48643	TCPE	T-complex protein 1 subunit epsilon	529	0	1	1	1	1	0	1	0
P48643	TCPE	T-complex protein 1 subunit epsilon	35	0	1	1	0	0	1	1	0
P48643	TCPE	T-complex protein 1 subunit epsilon	160	0	1	1	1	0	0	0	0
P48643	TCPE	T-complex protein 1 subunit epsilon	42	0	1	1	1	0	0	0	0
P48643	TCPE	T-complex protein 1 subunit epsilon	378	0	1	1	1	0	0	0	0
P48643	TCPE	T-complex protein 1 subunit epsilon	368	0	1	1	0	0	1	0	0
P48643	TCPE	T-complex protein 1 subunit epsilon	226	0	1	1	0	0	0	1	0
P48643	TCPE	T-complex protein 1 subunit epsilon	176	0	1	0	1	0	0	0	0
P48643	TCPE	T-complex protein 1 subunit epsilon	170	0	1	1	0	0	0	0	0
P48643	TCPE	T-complex protein 1 subunit epsilon	150	0	1	1	0	0	0	0	0
P48556	PSMD8	26S proteasome non-ATPase regulatory subunit 8	337	0	1	1	0	0	0	0	0
P48449	ERG7	Lanosterol synthase	432	1	1	1	1	1	1	1	0
P48200	IREB2	Iron-responsive element-binding protein 2	769	0	1	1	1	1	1	1	0
P48200	IREB2	Iron-responsive element-binding protein 2	461	0	1	0	1	0	1	0	0
P48200	IREB2	Iron-responsive element-binding protein 2	714	0	1	1	1	0	0	0	0
P48200	IREB2	Iron-responsive element-binding protein 2	847	0	1	1	0	0	0	0	0
P48200	IREB2	Iron-responsive element-binding protein 2	803	0	1	1	0	0	0	0	0
P48200	IREB2	Iron-responsive element-binding protein 2	216	0	1	0	0	0	0	0	0
P47897	SYQ	Glutamine--tRNA ligase	394	0	1	1	0	1	0	0	0
P47897	SYQ	Glutamine--tRNA ligase	586	0	1	1	1	0	0	0	0
P47897	SYQ	Glutamine--tRNA ligase	628	0	1	1	0	0	0	0	0
P47897	SYQ	Glutamine--tRNA ligase	601	0	1	0	0	0	0	0	0
P47897	SYQ	Glutamine--tRNA ligase	496	0	1	0	0	0	0	0	0
P47897	SYQ	Glutamine--tRNA ligase	652	0	1	0	0	0	0	0	0
P47895	AL1A3	Aldehyde dehydrogenase family 1 member A3	350	0	1	1	0	0	0	0	0
P47755	CAZA2	F-actin-capping protein subunit alpha-2	133	0	1	0	0	0	0	1	0
P46977	STT3A	Dolichyl-diphosphooligosaccharide--protein glycosyltransferase subunit STT3A	67	0	1	1	1	0	0	1	1
P46977	STT3A	Dolichyl-diphosphooligosaccharide--protein glycosyltransferase subunit STT3A	613	0	1	1	0	0	0	1	0
P46940	IQGA1	Ras GTPase-activating-like protein IQGAP1	1111	0	1	0	0	0	0	0	0
P46783	RS10	40S ribosomal protein S10	59	0	1	1	0	1	1	1	0
P46783	RS10	40S ribosomal protein S10	139	0	1	0	0	0	1	0	1
P46783	RS10	40S ribosomal protein S10	138	0	1	0	0	0	1	0	1
P46782	RS5	40S ribosomal protein S5	182	0	1	1	0	0	1	0	0
P46782	RS5	40S ribosomal protein S5	42	0	1	1	0	0	0	0	0
P46779	RL28	60S ribosomal protein L28	33	0	1	1	1	1	0	1	0
P46779	RL28	60S ribosomal protein L28	22	0	1	1	0	0	0	1	0
P46777	RL5	60S ribosomal protein L5	164	0	1	1	0	1	0	1	0
P46777	RL5	60S ribosomal protein L5	220	0	1	1	0	0	0	0	0
P46736-3	BRCC3	Isoform 3 of Lys-63-specific deubiquitinase BRCC36	181	0	1	1	1	1	1	1	0
P46736	BRCC3	Lys-63-specific deubiquitinase BRCC36	51	0	1	0	1	0	1	1	0
P45974	UBP5	Ubiquitin carboxyl-terminal hydrolase 5	360	1	1	1	0	1	1	1	1
P45974	UBP5	Ubiquitin carboxyl-terminal hydrolase 5	318	0	1	1	1	0	1	1	0
P45974	UBP5	Ubiquitin carboxyl-terminal hydrolase 5	574	0	1	1	0	0	1	1	0
P45974	UBP5	Ubiquitin carboxyl-terminal hydrolase 5	418	0	1	1	0	0	0	0	0
P45974	UBP5	Ubiquitin carboxyl-terminal hydrolase 5	553	0	1	0	0	0	0	0	0
P43365	MAGAC	Melanoma-associated antigen 12	132	0	1	0	1	1	0	0	0
P43365	MAGAC	Melanoma-associated antigen 12	285	0	1	0	0	0	0	0	0
P43353	AL3B1	Aldehyde dehydrogenase family 3 member B1	214	0	1	0	0	0	0	0	0
P43007	SATT	Neutral amino acid transporter A	528	0	1	1	1	0	0	0	0
P43007	SATT	Neutral amino acid transporter A	501	0	1	1	1	0	0	0	0
P43003	EAA1	Excitatory amino acid transporter 1	521	0	1	1	0	0	0	0	0
P43003	EAA1	Excitatory amino acid transporter 1	534	0	1	1	0	0	0	0	0
P43003	EAA1	Excitatory amino acid transporter 1	520	0	1	1	0	0	0	0	0
P43003	EAA1	Excitatory amino acid transporter 1	541	0	1	1	0	0	0	0	0
P42785	PCP	Lysosomal Pro-X carboxypeptidase	137	0	1	1	0	0	0	0	0
P42702	LIFR	Leukemia inhibitory factor receptor	896	0	1	0	0	0	0	0	0
P41440	S19A1	Folate transporter 1	479	0	1	1	1	0	1	1	0
P41440	S19A1	Folate transporter 1	489	0	1	1	0	0	0	0	0
P41227	NAA10	N-alpha-acetyltransferase 10	89	0	1	1	1	1	0	1	0
P41227	NAA10	N-alpha-acetyltransferase 10	148	0	1	1	1	0	0	1	0
P41227	NAA10	N-alpha-acetyltransferase 10	78	0	1	1	0	0	0	1	0
P41134	ID1	DNA-binding protein inhibitor ID-1	20	0	1	1	0	0	0	0	0
P41091	IF2G	Eukaryotic translation initiation factor 2 subunit 3	90	0	1	0	0	1	1	1	0
P41091	IF2G	Eukaryotic translation initiation factor 2 subunit 3	421	0	1	1	1	0	0	1	0
P41091	IF2G	Eukaryotic translation initiation factor 2 subunit 3	196	0	1	1	1	0	0	1	0
P41091	IF2G	Eukaryotic translation initiation factor 2 subunit 3	27	0	1	1	1	0	0	1	0
P41091	IF2G	Eukaryotic translation initiation factor 2 subunit 3	191	0	1	1	1	0	0	0	0
P41091	IF2G	Eukaryotic translation initiation factor 2 subunit 3	275	0	1	0	0	1	1	0	0
P41091	IF2G	Eukaryotic translation initiation factor 2 subunit 3	289	0	1	0	1	0	0	1	0
P41091	IF2G	Eukaryotic translation initiation factor 2 subunit 3	59	0	1	0	1	0	0	1	0
P41091	IF2G	Eukaryotic translation initiation factor 2 subunit 3	285	0	1	1	0	1	0	0	0
P41091	IF2G	Eukaryotic translation initiation factor 2 subunit 3	87	0	1	1	1	0	0	0	0
P41091	IF2G	Eukaryotic translation initiation factor 2 subunit 3	466	0	1	1	1	0	0	0	0
P41091	IF2G	Eukaryotic translation initiation factor 2 subunit 3	125	0	1	0	1	0	0	0	0
P41091	IF2G	Eukaryotic translation initiation factor 2 subunit 3	266	0	1	0	0	0	1	0	0
P41091	IF2G	Eukaryotic translation initiation factor 2 subunit 3	121	0	1	0	0	0	1	0	0
P41091	IF2G	Eukaryotic translation initiation factor 2 subunit 3	303	0	1	1	0	0	0	0	0
P41091	IF2G	Eukaryotic translation initiation factor 2 subunit 3	342	0	1	0	1	0	0	0	0
P41091	IF2G	Eukaryotic translation initiation factor 2 subunit 3	440	0	1	0	1	0	0	0	0
P41091	IF2G	Eukaryotic translation initiation factor 2 subunit 3	400	0	1	0	1	0	0	0	0
P41091	IF2G	Eukaryotic translation initiation factor 2 subunit 3	426	0	1	0	0	0	0	0	0
P41091	IF2G	Eukaryotic translation initiation factor 2 subunit 3	317	0	1	0	0	0	0	0	0
P41091	IF2G	Eukaryotic translation initiation factor 2 subunit 3	312	0	1	0	0	0	0	0	0
P41091	IF2G	Eukaryotic translation initiation factor 2 subunit 3	241	0	1	0	0	0	0	0	0
P40938	RFC3	Replication factor C subunit 3	113	0	1	1	0	0	0	0	0
P40925	MDHC	Malate dehydrogenase, cytoplasmic	142	0	1	0	0	0	0	0	0
P40855	PEX19	Peroxisomal biogenesis factor 19	130	0	1	1	0	0	1	1	0
P40855	PEX19	Peroxisomal biogenesis factor 19	138	0	1	1	0	0	0	0	0
P40855	PEX19	Peroxisomal biogenesis factor 19	245	0	1	1	0	0	0	0	0
P40763	STAT3	Signal transducer and activator of transcription 3	180	0	1	1	1	0	0	0	0
P40429	RL13A	60S ribosomal protein L13a	125	1	1	1	1	1	1	1	0
P40429	RL13A	60S ribosomal protein L13a	25	1	1	1	1	1	0	1	0
P40429	RL13A	60S ribosomal protein L13a	53	0	1	0	1	1	0	1	0
P40429	RL13A	60S ribosomal protein L13a	114	0	1	1	0	0	1	0	0
P40429	RL13A	60S ribosomal protein L13a	51	0	1	0	0	0	0	1	0
P40227	TCPZ	T-complex protein 1 subunit zeta	377	0	1	1	0	1	1	1	0
P40227	TCPZ	T-complex protein 1 subunit zeta	127	0	1	1	1	0	1	0	0
P39023	RL3	60S ribosomal protein L3	366	0	1	1	0	1	1	1	0
P38405	GNAL	Guanine nucleotide-binding protein G(olf) subunit alpha	203	0	1	1	0	0	0	0	0
P38159	RBMX	RNA-binding motif protein, X chromosome	22	1	1	1	0	1	1	1	1
P37802	TAGL2	Transgelin-2	120	0	1	0	0	0	0	0	0
P36956	SRBP1	Sterol regulatory element-binding protein 1	934	0	1	0	1	0	1	0	0
P36897	TGFR1	TGF-beta receptor type-1	502	0	1	1	1	1	0	0	0
P36897	TGFR1	TGF-beta receptor type-1	391	0	1	1	0	0	0	0	0
P36897	TGFR1	TGF-beta receptor type-1	397	0	1	0	0	0	0	0	0
P36897	TGFR1	TGF-beta receptor type-1	91	0	1	0	0	0	0	0	0
P36578	RL4	60S ribosomal protein L4	327	1	1	1	1	1	1	1	0
P36578	RL4	60S ribosomal protein L4	294	1	1	1	1	1	1	1	0
P36578	RL4	60S ribosomal protein L4	283	1	1	1	0	1	1	1	0
P36578	RL4	60S ribosomal protein L4	219	1	1	1	1	1	0	1	0
P36578	RL4	60S ribosomal protein L4	333	1	1	1	0	1	1	1	0
P36578	RL4	60S ribosomal protein L4	165	0	1	1	0	1	1	1	0
P36578	RL4	60S ribosomal protein L4	274	1	1	1	0	1	0	1	0
P36578	RL4	60S ribosomal protein L4	239	0	1	1	1	1	0	1	0
P36578	RL4	60S ribosomal protein L4	364	0	1	1	0	1	1	0	0
P36578	RL4	60S ribosomal protein L4	157	0	1	1	0	0	1	1	0
P36578	RL4	60S ribosomal protein L4	162	0	1	1	0	0	0	1	0
P36578	RL4	60S ribosomal protein L4	368	0	1	1	0	0	1	0	0
P36578	RL4	60S ribosomal protein L4	172	0	1	1	0	0	1	0	0
P35998	PRS7	26S protease regulatory subunit 7	248	0	1	1	1	1	1	1	1
P35998	PRS7	26S protease regulatory subunit 7	34	0	1	1	0	1	1	1	0
P35998	PRS7	26S protease regulatory subunit 7	116	0	1	1	0	1	1	1	0
P35998	PRS7	26S protease regulatory subunit 7	356	0	1	1	1	0	0	1	0
P35998	PRS7	26S protease regulatory subunit 7	84	0	1	1	0	0	0	1	0
P35869	AHR	Aryl hydrocarbon receptor	560	0	1	1	1	0	0	0	0
P35613	BASI	Basigin	179	0	1	1	1	0	1	1	0
P35613	BASI	Basigin	173	0	1	1	1	0	1	1	0
P35613	BASI	Basigin	227	0	1	1	0	0	0	0	0
P35613	BASI	Basigin	307	0	1	0	1	0	0	0	0
P35613	BASI	Basigin	366	0	1	1	0	0	0	0	0
P35613	BASI	Basigin	243	0	1	0	0	0	0	0	0
P35579	MYH9	Myosin-9	637	0	1	1	0	1	0	1	0
P35573	GDE	Glycogen debranching enzyme	679	0	1	1	0	0	0	0	0
P35241	RADI	Radixin	162	1	1	1	0	1	0	1	0
P35222	CTNB1	Catenin beta-1	170	0	1	1	0	0	0	1	1
P35222	CTNB1	Catenin beta-1	508	0	1	1	1	0	0	0	1
P35222	CTNB1	Catenin beta-1	354	0	1	1	1	0	0	0	0
P35222	CTNB1	Catenin beta-1	133	0	1	1	0	0	0	0	0
P35222	CTNB1	Catenin beta-1	345	0	1	0	0	0	0	0	1
P35222	CTNB1	Catenin beta-1	233	0	1	0	0	0	0	0	0
P35221	CTNA1	Catenin alpha-1	16	0	1	1	0	1	0	1	0
P35221	CTNA1	Catenin alpha-1	216	0	1	0	0	0	0	1	0
P34932	HSP74	Heat shock 70 kDa protein 4	388	0	1	1	1	0	1	1	0
P34932	HSP74	Heat shock 70 kDa protein 4	543	0	1	1	0	0	0	0	0
P34897	GLYM	Serine hydroxymethyltransferase, mitochondrial	469	0	1	1	0	1	0	1	0
P34896	GLYC	Serine hydroxymethyltransferase, cytosolic	98	0	1	0	1	0	1	0	0
P34896	GLYC	Serine hydroxymethyltransferase, cytosolic	386	0	1	0	1	0	1	0	0
P34896	GLYC	Serine hydroxymethyltransferase, cytosolic	72	0	1	0	1	0	1	0	0
P34896	GLYC	Serine hydroxymethyltransferase, cytosolic	173	0	1	1	0	0	0	0	0
P33993	MCM7	DNA replication licensing factor MCM7	557	0	1	1	1	1	1	1	0
P33993	MCM7	DNA replication licensing factor MCM7	28	0	1	1	0	1	1	1	0
P33993	MCM7	DNA replication licensing factor MCM7	648	0	1	1	0	0	1	1	0
P33993	MCM7	DNA replication licensing factor MCM7	596	0	1	1	0	0	1	1	0
P33993	MCM7	DNA replication licensing factor MCM7	236	0	1	1	0	0	1	0	0
P33993	MCM7	DNA replication licensing factor MCM7	641	0	1	1	0	0	1	0	0
P33993	MCM7	DNA replication licensing factor MCM7	471	0	1	1	0	0	0	0	0
P33991	MCM4	DNA replication licensing factor MCM4	536	0	1	1	0	0	0	1	0
P33991	MCM4	DNA replication licensing factor MCM4	600	0	1	0	0	0	1	0	1
P33897	ABCD1	ATP-binding cassette sub-family D member 1	533	0	1	0	1	0	0	0	0
P32969	RL9	60S ribosomal protein L9	21	1	1	1	1	1	1	1	0
P32969	RL9	60S ribosomal protein L9	82	0	1	0	0	0	1	0	0
P32754	HPPD	4-hydroxyphenylpyruvate dioxygenase	237	0	1	0	0	0	0	0	0
P32754	HPPD	4-hydroxyphenylpyruvate dioxygenase	270	0	1	0	0	0	0	0	0
P32754	HPPD	4-hydroxyphenylpyruvate dioxygenase	369	0	1	0	0	0	0	0	0
P32754	HPPD	4-hydroxyphenylpyruvate dioxygenase	202	0	1	0	0	0	0	0	0
P32004-2	L1CAM	Isoform 2 of Neural cell adhesion molecule L1	1169	0	1	0	0	0	0	0	0
P32004	L1CAM	Neural cell adhesion molecule L1	998	0	1	0	1	0	0	0	0
P32004	L1CAM	Neural cell adhesion molecule L1	842	0	1	0	0	0	0	0	0
P31947	1433S	14-3-3 protein sigma	122	0	1	1	0	0	0	0	0
P31946	1433B	14-3-3 protein beta/alpha	51	1	1	1	1	1	1	1	1
P31946	1433B	14-3-3 protein beta/alpha	140	0	1	1	0	0	1	1	0
P31939	PUR9	Bifunctional purine biosynthesis protein PURH	437	0	1	0	0	0	1	0	0
P31689	DNJA1	DnaJ homolog subfamily A member 1	59	0	1	1	0	0	0	1	0
P31689	DNJA1	DnaJ homolog subfamily A member 1	66	0	1	1	0	0	0	0	0
P31641	SC6A6	Sodium- and chloride-dependent taurine transporter	37	0	1	1	1	0	0	0	0
P31641	SC6A6	Sodium- and chloride-dependent taurine transporter	24	0	1	1	0	0	0	0	0
P31327	CPSM	Carbamoyl-phosphate synthase [ammonia], mitochondrial	728	0	1	1	1	0	0	1	0
P31327	CPSM	Carbamoyl-phosphate synthase [ammonia], mitochondrial	1269	0	1	0	1	0	0	0	0
P31327	CPSM	Carbamoyl-phosphate synthase [ammonia], mitochondrial	772	0	1	0	1	0	0	0	0
P31327	CPSM	Carbamoyl-phosphate synthase [ammonia], mitochondrial	1309	0	1	0	0	0	0	0	0
P31327	CPSM	Carbamoyl-phosphate synthase [ammonia], mitochondrial	1168	0	1	0	0	0	0	0	0
P31150	GDIA	Rab GDP dissociation inhibitor alpha	221	0	1	1	1	1	1	1	0
P30876	RPB2	DNA-directed RNA polymerase II subunit RPB2	993	0	1	1	1	1	1	0	0
P30876	RPB2	DNA-directed RNA polymerase II subunit RPB2	151	0	1	1	0	1	1	1	0
P30876	RPB2	DNA-directed RNA polymerase II subunit RPB2	831	0	1	1	1	0	1	0	0
P30876	RPB2	DNA-directed RNA polymerase II subunit RPB2	1010	0	1	1	0	1	0	0	0
P30876	RPB2	DNA-directed RNA polymerase II subunit RPB2	214	0	1	0	0	0	0	0	0
P30626	SORCN	Sorcin	127	0	1	1	0	1	0	1	0
P30613	KPYR	Pyruvate kinase isozymes R/L	354	0	1	1	1	1	1	1	0
P30566	PUR8	Adenylosuccinate lyase	415	0	1	1	0	0	0	0	0
P30532	ACHA5	Neuronal acetylcholine receptor subunit alpha-5	377	0	1	1	0	1	0	0	0
P30530	UFO	Tyrosine-protein kinase receptor UFO	769	0	1	0	1	0	0	0	0
P30501	1C02	HLA class I histocompatibility antigen, Cw-2 alpha chain	267	0	1	1	0	0	0	1	0
P30154	2AAB	Serine/threonine-protein phosphatase 2A 65 kDa regulatory subunit A beta isoform	200	0	1	1	1	1	1	1	0
P30153	2AAA	Serine/threonine-protein phosphatase 2A 65 kDa regulatory subunit A alpha isoform	266	0	1	1	0	1	1	1	0
P29992	GNA11	Guanine nucleotide-binding protein subunit alpha-11	102	1	1	1	1	1	0	1	0
P29590	PML	Protein PML	476	0	1	1	0	0	1	0	0
P29401	TKT	Transketolase	319	1	1	1	0	1	1	1	0
P29401	TKT	Transketolase	204	0	1	1	0	1	1	1	0
P29401	TKT	Transketolase	232	0	1	1	0	1	0	1	0
P29401	TKT	Transketolase	597	0	1	0	0	0	1	0	0
P29218	IMPA1	Inositol monophosphatase 1	156	0	1	1	0	0	0	0	0
P28562	DUS1	Dual specificity protein phosphatase 1	289	0	1	1	1	0	0	0	0
P28340	DPOD1	DNA polymerase delta catalytic subunit	885	1	1	1	1	1	1	1	0
P28340	DPOD1	DNA polymerase delta catalytic subunit	414	0	1	1	1	1	1	1	0
P28340	DPOD1	DNA polymerase delta catalytic subunit	1007	0	1	0	1	1	1	1	0
P28340	DPOD1	DNA polymerase delta catalytic subunit	1039	0	1	1	1	0	1	1	0
P28340	DPOD1	DNA polymerase delta catalytic subunit	738	0	1	1	1	0	1	1	0
P28340	DPOD1	DNA polymerase delta catalytic subunit	897	0	1	1	1	0	1	0	0
P28340	DPOD1	DNA polymerase delta catalytic subunit	554	0	1	1	1	1	0	0	0
P28340	DPOD1	DNA polymerase delta catalytic subunit	447	0	1	1	0	0	0	0	0
P28288	ABCD3	ATP-binding cassette sub-family D member 3	260	0	1	1	0	0	1	1	0
P28288	ABCD3	ATP-binding cassette sub-family D member 3	576	0	1	1	0	0	0	0	0
P28288	ABCD3	ATP-binding cassette sub-family D member 3	543	0	1	1	0	0	0	0	0
P28288	ABCD3	ATP-binding cassette sub-family D member 3	479	0	1	0	0	0	0	0	0
P28074	PSB5	Proteasome subunit beta type-5	91	0	1	1	0	1	1	1	0
P28072	PSB6	Proteasome subunit beta type-6	183	0	1	0	0	0	0	0	0
P28070	PSB4	Proteasome subunit beta type-4	201	0	1	1	1	1	1	1	1
P28066	PSA5	Proteasome subunit alpha type-5	196	0	1	1	1	1	0	1	0
P28066	PSA5	Proteasome subunit alpha type-5	192	0	1	1	0	0	1	1	0
P28066	PSA5	Proteasome subunit alpha type-5	203	0	1	1	1	0	1	0	0
P28066	PSA5	Proteasome subunit alpha type-5	231	0	1	1	0	0	0	0	0
P27708	PYR1	CAD protein	1411	0	1	1	0	1	1	1	0
P27708	PYR1	CAD protein	778	0	1	1	0	1	0	1	0
P27708	PYR1	CAD protein	747	0	1	1	0	0	1	1	0
P27708	PYR1	CAD protein	739	0	1	0	1	0	1	0	0
P27708	PYR1	CAD protein	1431	0	1	1	0	0	0	0	0
P27708	PYR1	CAD protein	1262	0	1	1	0	0	0	0	0
P27708	PYR1	CAD protein	1309	0	1	1	0	0	0	0	0
P27708	PYR1	CAD protein	490	0	1	0	0	0	0	0	0
P27708	PYR1	CAD protein	1434	0	1	0	0	0	0	0	0
P27694	RFA1	Replication protein A 70 kDa DNA-binding subunit	410	1	1	1	1	1	1	1	1
P27694	RFA1	Replication protein A 70 kDa DNA-binding subunit	511	0	1	0	0	0	0	0	0
P27635	RL10	60S ribosomal protein L10	101	0	1	1	0	1	1	1	0
P26641	EF1G	Elongation factor 1-gamma	147	1	1	1	1	1	0	1	1
P26641	EF1G	Elongation factor 1-gamma	212	0	1	1	1	1	1	1	0
P26641	EF1G	Elongation factor 1-gamma	294	0	1	1	0	0	0	1	0
P26639	SYTC	Threonine--tRNA ligase, cytoplasmic	243	0	1	1	1	1	1	1	0
P26639	SYTC	Threonine--tRNA ligase, cytoplasmic	549	0	1	1	1	1	0	1	0
P26639	SYTC	Threonine--tRNA ligase, cytoplasmic	717	0	1	1	1	0	1	0	0
P26639	SYTC	Threonine--tRNA ligase, cytoplasmic	636	0	1	0	1	1	1	0	0
P26373	RL13	60S ribosomal protein L13	145	0	1	1	0	0	0	0	0
P26358	DNMT1	DNA (cytosine-5)-methyltransferase 1	1092	0	1	1	0	0	0	1	0
P26038	MOES	Moesin	79	0	1	0	0	1	1	1	0
P26038	MOES	Moesin	162	0	1	1	0	1	0	0	0
P26038	MOES	Moesin	352	0	1	0	0	0	1	0	0
P25815	S100P	Protein S100-P	30	0	1	0	0	0	0	0	0
P25789	PSA4	Proteasome subunit alpha type-4	54	1	1	1	0	1	1	1	0
P25789	PSA4	Proteasome subunit alpha type-4	176	0	1	0	1	1	1	1	0
P25789	PSA4	Proteasome subunit alpha type-4	64	0	1	1	0	0	1	1	0
P25787	PSA2	Proteasome subunit alpha type-2	70	1	1	1	1	1	1	1	0
P25787	PSA2	Proteasome subunit alpha type-2	92	1	1	1	0	1	0	1	0
P25787	PSA2	Proteasome subunit alpha type-2	165	0	1	1	0	1	1	1	0
P25787	PSA2	Proteasome subunit alpha type-2	171	0	1	1	0	1	0	1	0
P25787	PSA2	Proteasome subunit alpha type-2	227	0	1	1	0	0	1	0	0
P25787	PSA2	Proteasome subunit alpha type-2	50	0	1	1	0	0	1	0	0
P25787	PSA2	Proteasome subunit alpha type-2	64	0	1	1	0	0	0	0	0
P25391	LAMA1	Laminin subunit alpha-1	2103	0	1	0	0	0	0	0	0
P25391	LAMA1	Laminin subunit alpha-1	1607	0	1	0	0	0	0	0	0
P25391	LAMA1	Laminin subunit alpha-1	3026	0	1	0	0	0	0	0	0
P25391	LAMA1	Laminin subunit alpha-1	2086	0	1	0	0	0	0	0	0
P25391	LAMA1	Laminin subunit alpha-1	2849	0	1	0	0	0	0	0	0
P25391	LAMA1	Laminin subunit alpha-1	2280	0	1	0	0	0	0	0	0
P25391	LAMA1	Laminin subunit alpha-1	2801	0	1	0	0	0	0	0	0
P25391	LAMA1	Laminin subunit alpha-1	2936	0	1	0	0	0	0	0	0
P25391	LAMA1	Laminin subunit alpha-1	2269	0	1	0	0	0	0	0	0
P25391	LAMA1	Laminin subunit alpha-1	1236	0	1	0	0	0	0	0	0
P25391	LAMA1	Laminin subunit alpha-1	2493	0	1	0	0	0	0	0	0
P25391	LAMA1	Laminin subunit alpha-1	2389	0	1	0	0	0	0	0	0
P25391	LAMA1	Laminin subunit alpha-1	2796	0	1	0	0	0	0	0	0
P25391	LAMA1	Laminin subunit alpha-1	1121	0	1	0	0	0	0	0	0
P25391	LAMA1	Laminin subunit alpha-1	1618	0	1	0	0	0	0	0	0
P25391	LAMA1	Laminin subunit alpha-1	1631	0	1	0	0	0	0	0	0
P25391	LAMA1	Laminin subunit alpha-1	2873	0	1	0	0	0	0	0	0
P25391	LAMA1	Laminin subunit alpha-1	2089	0	1	0	0	0	0	0	0
P25391	LAMA1	Laminin subunit alpha-1	2976	0	1	0	0	0	0	0	0
P25391	LAMA1	Laminin subunit alpha-1	2232	0	1	0	0	0	0	0	0
P25391	LAMA1	Laminin subunit alpha-1	651	0	1	0	0	0	0	0	0
P25391	LAMA1	Laminin subunit alpha-1	2431	0	1	0	0	0	0	0	0
P25391	LAMA1	Laminin subunit alpha-1	2412	0	1	0	0	0	0	0	0
P25391	LAMA1	Laminin subunit alpha-1	1756	0	1	0	0	0	0	0	0
P25391	LAMA1	Laminin subunit alpha-1	2781	0	1	0	0	0	0	0	0
P25391	LAMA1	Laminin subunit alpha-1	1303	0	1	0	0	0	0	0	0
P25391	LAMA1	Laminin subunit alpha-1	3028	0	1	0	0	0	0	0	0
P25391	LAMA1	Laminin subunit alpha-1	1066	0	1	0	0	0	0	0	0
P25391	LAMA1	Laminin subunit alpha-1	1942	0	1	0	0	0	0	0	0
P25391	LAMA1	Laminin subunit alpha-1	2415	0	1	0	0	0	0	0	0
P25391	LAMA1	Laminin subunit alpha-1	2905	0	1	0	0	0	0	0	0
P25391	LAMA1	Laminin subunit alpha-1	1486	0	1	0	0	0	0	0	0
P25391	LAMA1	Laminin subunit alpha-1	3047	0	1	0	0	0	0	0	0
P25391	LAMA1	Laminin subunit alpha-1	1762	0	1	0	0	0	0	0	0
P25391	LAMA1	Laminin subunit alpha-1	2869	0	1	0	0	0	0	0	0
P25391	LAMA1	Laminin subunit alpha-1	1295	0	1	0	0	0	0	0	0
P25391	LAMA1	Laminin subunit alpha-1	2568	0	1	0	0	0	0	0	0
P25391	LAMA1	Laminin subunit alpha-1	897	0	1	0	0	0	0	0	0
P25391	LAMA1	Laminin subunit alpha-1	2218	0	1	0	0	0	0	0	0
P25391	LAMA1	Laminin subunit alpha-1	1642	0	1	0	0	0	0	0	0
P25391	LAMA1	Laminin subunit alpha-1	566	0	1	0	0	0	0	0	0
P25391	LAMA1	Laminin subunit alpha-1	2258	0	1	0	0	0	0	0	0
P25391	LAMA1	Laminin subunit alpha-1	2452	0	1	0	0	0	0	0	0
P25391	LAMA1	Laminin subunit alpha-1	2264	0	1	0	0	0	0	0	0
P25391	LAMA1	Laminin subunit alpha-1	2397	0	1	0	0	0	0	0	0
P25391	LAMA1	Laminin subunit alpha-1	2459	0	1	0	0	0	0	0	0
P25391	LAMA1	Laminin subunit alpha-1	2012	0	1	0	0	0	0	0	0
P25391	LAMA1	Laminin subunit alpha-1	2948	0	1	0	0	0	0	0	0
P25391	LAMA1	Laminin subunit alpha-1	1261	0	1	0	0	0	0	0	0
P25391	LAMA1	Laminin subunit alpha-1	1847	0	1	0	0	0	0	0	0
P25391	LAMA1	Laminin subunit alpha-1	1953	0	1	0	0	0	0	0	0
P25205	MCM3	DNA replication licensing factor MCM3	35	0	1	1	0	0	1	0	0
P25205	MCM3	DNA replication licensing factor MCM3	463	0	1	1	0	0	0	0	0
P24941	CDK2	Cyclin-dependent kinase 2	142	0	1	1	0	0	0	0	0
P24941	CDK2	Cyclin-dependent kinase 2	237	0	1	1	0	0	0	0	0
P24928	RPB1	DNA-directed RNA polymerase II subunit RPB1	796	0	1	1	1	0	1	1	0
P24928	RPB1	DNA-directed RNA polymerase II subunit RPB1	758	0	1	1	0	1	1	1	0
P24928	RPB1	DNA-directed RNA polymerase II subunit RPB1	1125	0	1	1	1	0	1	1	0
P24928	RPB1	DNA-directed RNA polymerase II subunit RPB1	1350	0	1	1	1	0	1	0	0
P24928	RPB1	DNA-directed RNA polymerase II subunit RPB1	853	0	1	1	1	0	1	0	0
P24928	RPB1	DNA-directed RNA polymerase II subunit RPB1	976	0	1	0	1	0	1	0	0
P24928	RPB1	DNA-directed RNA polymerase II subunit RPB1	812	0	1	1	0	0	0	1	0
P24928	RPB1	DNA-directed RNA polymerase II subunit RPB1	417	0	1	1	1	0	0	0	0
P24928	RPB1	DNA-directed RNA polymerase II subunit RPB1	177	0	1	1	0	0	1	0	0
P24928	RPB1	DNA-directed RNA polymerase II subunit RPB1	914	0	1	1	0	0	1	0	0
P24928	RPB1	DNA-directed RNA polymerase II subunit RPB1	619	0	1	1	1	0	0	0	0
P24928	RPB1	DNA-directed RNA polymerase II subunit RPB1	163	0	1	0	0	0	1	0	0
P24522	GA45A	Growth arrest and DNA damage-inducible protein GADD45 alpha	29	1	1	1	0	1	0	1	1
P24385	CCND1	G1/S-specific cyclin-D1	95	0	1	1	0	0	0	0	0
P24385	CCND1	G1/S-specific cyclin-D1	46	0	1	0	0	1	0	0	0
P24385	CCND1	G1/S-specific cyclin-D1	33	0	1	0	1	0	0	0	0
P23921	RIR1	Ribonucleoside-diphosphate reductase large subunit	496	0	1	1	1	0	1	0	0
P23921	RIR1	Ribonucleoside-diphosphate reductase large subunit	643	0	1	1	0	0	0	1	0
P23528	COF1	Cofilin-1	144	0	1	1	1	0	1	0	0
P23526	SAHH	Adenosylhomocysteinase	186	0	1	1	0	1	1	0	0
P23458	JAK1	Tyrosine-protein kinase JAK1	249	1	1	1	1	1	1	1	0
P23396	RS3	40S ribosomal protein S3	90	1	1	1	1	1	1	1	1
P23396	RS3	40S ribosomal protein S3	75	1	1	1	1	1	1	1	0
P23396	RS3	40S ribosomal protein S3	141	1	1	1	1	1	1	1	0
P23396	RS3	40S ribosomal protein S3	230	0	1	1	1	1	1	1	0
P23396	RS3	40S ribosomal protein S3	108	0	1	1	1	1	1	1	0
P23396	RS3	40S ribosomal protein S3	62	1	1	1	1	1	0	1	0
P23396	RS3	40S ribosomal protein S3	18	0	1	1	1	0	0	1	1
P23396	RS3	40S ribosomal protein S3	227	0	1	1	0	0	1	1	0
P23396	RS3	40S ribosomal protein S3	185	0	1	1	0	0	0	0	0
P23396	RS3	40S ribosomal protein S3	132	0	1	0	1	0	0	0	0
P22695	QCR2	Cytochrome b-c1 complex subunit 2, mitochondrial	359	0	1	1	0	0	0	0	0
P22314	UBA1	Ubiquitin-like modifier-activating enzyme 1	635	0	1	1	1	1	1	1	1
P22314	UBA1	Ubiquitin-like modifier-activating enzyme 1	593	1	1	1	0	1	1	1	0
P22314	UBA1	Ubiquitin-like modifier-activating enzyme 1	657	0	1	1	0	1	1	1	0
P22314	UBA1	Ubiquitin-like modifier-activating enzyme 1	627	0	1	0	0	0	1	1	1
P22234	PUR6	Multifunctional protein ADE2	131	0	1	1	0	0	0	0	0
P22102	PUR2	Trifunctional purine biosynthetic protein adenosine-3	107	0	1	1	1	0	1	0	0
P21730	C5AR	C5a anaphylatoxin chemotactic receptor	346	0	1	0	0	0	0	0	0
P21583	SCF	Kit ligand	266	0	1	1	0	0	0	0	0
P20851	C4BPB	C4b-binding protein beta chain	67	0	1	0	0	0	0	0	0
P20851	C4BPB	C4b-binding protein beta chain	135	0	1	0	0	0	0	0	0
P20851	C4BPB	C4b-binding protein beta chain	192	0	1	0	0	0	0	0	0
P20851	C4BPB	C4b-binding protein beta chain	204	0	1	0	0	0	0	0	0
P20618	PSB1	Proteasome subunit beta type-1	94	0	1	1	0	0	0	1	0
P20618	PSB1	Proteasome subunit beta type-1	164	0	1	1	0	0	1	0	0
P20618	PSB1	Proteasome subunit beta type-1	228	0	1	1	0	0	0	1	0
P20618	PSB1	Proteasome subunit beta type-1	184	0	1	1	0	0	0	0	0
P20020	AT2B1	Plasma membrane calcium-transporting ATPase 1	337	0	1	1	0	0	0	0	0
P19623	SPEE	Spermidine synthase	277	0	1	1	0	0	0	1	0
P19388	RPAB1	DNA-directed RNA polymerases I, II, and III subunit RPABC1	115	0	1	1	0	0	1	0	0
P18850	ATF6A	Cyclic AMP-dependent transcription factor ATF-6 alpha	436	0	1	1	0	0	0	0	0
P18850	ATF6A	Cyclic AMP-dependent transcription factor ATF-6 alpha	424	0	1	1	0	0	0	0	0
P18848	ATF4	Cyclic AMP-dependent transcription factor ATF-4	75	0	1	1	0	0	0	0	0
P18827	SDC1	Syndecan-1	304	0	1	1	1	0	0	0	0
P18827	SDC1	Syndecan-1	301	0	1	1	0	0	0	0	0
P18124	RL7	60S ribosomal protein L7	124	0	1	1	0	1	0	1	0
P18077	RL35A	60S ribosomal protein L35a	8	0	1	0	0	1	0	1	0
P18077	RL35A	60S ribosomal protein L35a	29	0	1	0	0	0	0	0	0
P18074	ERCC2	TFIIH basal transcription factor complex helicase XPD subunit	507	0	1	1	0	0	0	1	0
P17980	PRS6A	26S protease regulatory subunit 6A	245	0	1	1	1	1	1	1	0
P17980	PRS6A	26S protease regulatory subunit 6A	16	0	1	1	0	0	1	1	0
P17980	PRS6A	26S protease regulatory subunit 6A	397	0	1	0	0	0	0	0	0
P17844	DDX5	Probable ATP-dependent RNA helicase DDX5	411	0	1	0	0	0	0	0	0
P17661	DESM	Desmin	109	0	1	0	0	0	1	0	1
P17655	CAN2	Calpain-2 catalytic subunit	414	0	1	0	0	0	0	0	0
P17655	CAN2	Calpain-2 catalytic subunit	61	0	1	0	0	0	0	0	0
P17152	TMM11	Transmembrane protein 11, mitochondrial	142	0	1	1	0	0	0	1	0
P16989	DBPA	DNA-binding protein A	124	1	1	1	0	1	1	1	0
P16989	DBPA	DNA-binding protein A	125	0	1	1	0	0	0	1	0
P16615	AT2A2	Sarcoplasmic/endoplasmic reticulum calcium ATPase 2	650	0	1	1	1	0	0	1	0
P16104	H2AX	Histone H2A.x	119	0	1	0	0	1	1	1	0
P16083	NQO2	Ribosyldihydronicotinamide dehydrogenase [quinone]	23	0	1	1	0	0	0	0	0
P16070	CD44	CD44 antigen	705	0	1	1	1	0	0	0	0
P16070	CD44	CD44 antigen	739	0	1	1	1	0	0	0	0
P16070	CD44	CD44 antigen	715	0	1	1	1	0	0	0	0
P16066	ANPRA	Atrial natriuretic peptide receptor 1	149	0	1	0	0	0	0	0	0
P15880	RS2	40S ribosomal protein S2	65	1	1	1	0	1	1	1	0
P15880	RS2	40S ribosomal protein S2	263	0	1	1	0	1	1	1	0
P15880	RS2	40S ribosomal protein S2	246	0	1	1	1	0	0	1	0
P15559	NQO1	NAD(P)H dehydrogenase [quinone] 1	77	0	1	1	0	0	0	0	0
P15531	NDKA	Nucleoside diphosphate kinase A	12	1	1	1	1	1	1	1	0
P15531	NDKA	Nucleoside diphosphate kinase A	100	1	1	1	1	1	0	1	0
P15529-2	MCP	Isoform B of Membrane cofactor protein	390	0	1	1	1	1	1	1	0
P15529-2	MCP	Isoform B of Membrane cofactor protein	377	0	1	1	1	0	0	1	0
P15311	EZRI	Ezrin	162	0	1	1	0	1	0	0	0
P15291	B4GT1	Beta-1,4-galactosyltransferase 1	363	0	1	0	0	0	0	0	0
P15036	ETS2	Protein C-ets-2	332	0	1	0	0	0	0	0	0
P14923	PLAK	Junction plakoglobin	224	0	1	1	1	0	0	1	0
P14923	PLAK	Junction plakoglobin	161	0	1	1	0	0	0	0	0
P14923	PLAK	Junction plakoglobin	345	0	1	0	0	0	0	0	0
P14923	PLAK	Junction plakoglobin	336	0	1	0	0	0	0	0	0
P14866	HNRPL	Heterogeneous nuclear ribonucleoprotein L	62	0	1	1	0	1	0	0	1
P14649	MYL6B	Myosin light chain 6B	107	1	1	1	1	1	1	1	1
P14625	ENPL	Endoplasmin	434	0	1	1	0	0	0	0	0
P14618	KPYM	Pyruvate kinase isozymes M1/M2	270	0	1	1	1	1	1	1	0
P14618	KPYM	Pyruvate kinase isozymes M1/M2	206	0	1	1	1	0	1	1	0
P14618	KPYM	Pyruvate kinase isozymes M1/M2	89	0	1	1	0	1	1	1	0
P14618	KPYM	Pyruvate kinase isozymes M1/M2	115	1	1	1	1	0	1	0	0
P14618	KPYM	Pyruvate kinase isozymes M1/M2	266	0	1	1	1	0	1	0	0
P14618	KPYM	Pyruvate kinase isozymes M1/M2	475	0	1	1	1	0	1	0	0
P14618	KPYM	Pyruvate kinase isozymes M1/M2	367	0	1	0	0	0	0	0	0
P14373	TRI27	Zinc finger protein RFP	79	0	1	0	0	1	0	1	0
P14373	TRI27	Zinc finger protein RFP	292	0	1	0	0	0	1	0	0
P14324	FPPS	Farnesyl pyrophosphate synthase	187	0	1	0	1	0	0	0	0
P14314	GLU2B	Glucosidase 2 subunit beta	117	0	1	0	0	0	0	0	0
P14174	MIF	Macrophage migration inhibitory factor	78	0	1	1	0	1	1	1	0
P13807	GYS1	Glycogen [starch] synthase, muscle	88	0	1	1	0	0	1	0	0
P13807	GYS1	Glycogen [starch] synthase, muscle	615	0	1	1	0	0	0	0	0
P13798	ACPH	Acylamino-acid-releasing enzyme	664	0	1	1	1	0	1	0	0
P13747	HLAE	HLA class I histocompatibility antigen, alpha chain E	343	0	1	1	0	0	0	1	0
P13747	HLAE	HLA class I histocompatibility antigen, alpha chain E	167	0	1	1	0	0	0	0	0
P13747	HLAE	HLA class I histocompatibility antigen, alpha chain E	142	0	1	1	0	0	0	0	0
P13693	TCTP	Translationally-controlled tumor protein	19	0	1	1	0	1	1	0	0
P13639	EF2	Elongation factor 2	42	0	1	1	1	1	1	1	1
P13639	EF2	Elongation factor 2	239	0	1	1	1	1	1	1	1
P13639	EF2	Elongation factor 2	272	0	1	1	0	1	1	1	0
P13639	EF2	Elongation factor 2	426	0	1	1	1	1	0	1	0
P13639	EF2	Elongation factor 2	386	0	1	1	1	0	1	0	0
P13639	EF2	Elongation factor 2	159	0	1	1	0	0	0	1	0
P13639	EF2	Elongation factor 2	688	0	1	1	0	0	0	0	0
P13489	RINI	Ribonuclease inhibitor	205	0	1	0	0	0	0	0	0
P13010	XRCC5	X-ray repair cross-complementing protein 5	195	0	1	1	1	1	1	1	1
P13010	XRCC5	X-ray repair cross-complementing protein 5	481	0	1	1	1	1	1	1	0
P13010	XRCC5	X-ray repair cross-complementing protein 5	307	0	1	1	1	0	1	0	0
P12956	XRCC6	X-ray repair cross-complementing protein 6	317	0	1	1	1	1	1	1	0
P12956	XRCC6	X-ray repair cross-complementing protein 6	114	1	1	1	0	1	1	1	0
P12956	XRCC6	X-ray repair cross-complementing protein 6	357	0	1	1	0	0	0	1	0
P12956	XRCC6	X-ray repair cross-complementing protein 6	31	0	1	1	0	0	0	0	0
P12277	KCRB	Creatine kinase B-type	177	0	1	0	0	0	0	0	0
P12268	IMDH2	Inosine-5'-monophosphate dehydrogenase 2	208	1	1	1	1	1	1	1	0
P12268	IMDH2	Inosine-5'-monophosphate dehydrogenase 2	311	0	1	1	0	0	0	0	0
P12004	PCNA	Proliferating cell nuclear antigen	164	1	1	1	1	1	1	1	1
P12004	PCNA	Proliferating cell nuclear antigen	248	1	1	1	1	1	1	1	0
P12004	PCNA	Proliferating cell nuclear antigen	117	0	1	0	0	0	1	0	0
P12004	PCNA	Proliferating cell nuclear antigen	138	0	1	0	0	0	1	0	0
P11169	GTR3	Solute carrier family 2, facilitated glucose transporter member 3	477	0	1	0	1	0	0	1	0
P11169	GTR3	Solute carrier family 2, facilitated glucose transporter member 3	490	0	1	0	1	0	0	0	0
P11166	GTR1	Solute carrier family 2, facilitated glucose transporter member 1	245	0	1	1	1	1	0	0	0
P11142	HSP7C	Heat shock cognate 71 kDa protein	512	1	1	1	0	1	1	1	0
P11142	HSP7C	Heat shock cognate 71 kDa protein	583	0	1	1	0	1	1	1	0
P11142	HSP7C	Heat shock cognate 71 kDa protein	423	0	1	1	0	1	0	1	0
P11142	HSP7C	Heat shock cognate 71 kDa protein	531	0	1	1	0	1	1	0	0
P11142	HSP7C	Heat shock cognate 71 kDa protein	539	0	1	1	0	1	0	1	0
P11142	HSP7C	Heat shock cognate 71 kDa protein	108	0	1	1	1	0	1	0	0
P11142	HSP7C	Heat shock cognate 71 kDa protein	187	0	1	1	0	0	1	0	0
P11142	HSP7C	Heat shock cognate 71 kDa protein	126	0	1	0	0	0	1	0	1
P11142	HSP7C	Heat shock cognate 71 kDa protein	56	0	1	0	0	0	1	0	0
P11142	HSP7C	Heat shock cognate 71 kDa protein	524	0	1	0	0	0	1	0	0
P11142	HSP7C	Heat shock cognate 71 kDa protein	451	0	1	0	0	0	0	0	0
P11021	GRP78	78 kDa glucose-regulated protein	113	0	1	1	0	1	1	1	0
P11021	GRP78	78 kDa glucose-regulated protein	96	0	1	1	1	0	1	0	0
P11021	GRP78	78 kDa glucose-regulated protein	81	0	1	1	1	0	0	0	0
P10644	KAP0	cAMP-dependent protein kinase type I-alpha regulatory subunit	261	1	1	1	0	1	1	1	1
P10620	MGST1	Microsomal glutathione S-transferase 1	55	0	1	0	0	0	0	0	0
P0CG47	UBB	Polyubiquitin-B	48	1	1	1	1	1	1	1	0
P0CG47	UBB	Polyubiquitin-B	11	1	1	1	1	1	1	1	0
P0CG47	UBB	Polyubiquitin-B	63	1	1	1	1	1	1	1	0
P0CG47	UBB	Polyubiquitin-B	33	1	1	1	1	1	1	1	0
P0CG47	UBB	Polyubiquitin-B	27	1	1	1	0	1	1	1	0
P0CG47	UBB	Polyubiquitin-B	29	1	1	1	1	0	1	1	0
P0CG47	UBB	Polyubiquitin-B	6	1	1	1	1	0	0	1	0
P0C7V7	SC11B	Putative signal peptidase complex catalytic subunit SEC11B	101	0	1	1	1	0	1	1	0
P09651	ROA1	Heterogeneous nuclear ribonucleoprotein A1	350	1	1	1	0	1	1	1	1
P08865	RSSA	40S ribosomal protein SA	89	0	1	1	0	1	1	0	0
P08729	K2C7	Keratin, type II cytoskeletal 7	108	0	1	1	1	0	0	1	0
P08729	K2C7	Keratin, type II cytoskeletal 7	101	0	1	1	1	0	0	1	0
P08729	K2C7	Keratin, type II cytoskeletal 7	348	0	1	0	1	0	0	0	0
P08729	K2C7	Keratin, type II cytoskeletal 7	122	0	1	0	1	0	0	0	0
P08729	K2C7	Keratin, type II cytoskeletal 7	214	0	1	0	1	0	0	0	0
P08729	K2C7	Keratin, type II cytoskeletal 7	130	0	1	0	0	0	0	0	0
P08708	RS17	40S ribosomal protein S17	19	0	1	1	1	1	1	1	1
P08708	RS17	40S ribosomal protein S17	129	0	1	1	0	1	1	1	0
P08708	RS17	40S ribosomal protein S17	107	1	1	1	0	1	0	1	0
P08708	RS17	40S ribosomal protein S17	49	0	1	1	0	1	0	1	0
P08670	VIME	Vimentin	97	0	1	1	1	1	1	1	0
P08670	VIME	Vimentin	282	0	1	1	1	1	1	1	0
P08670	VIME	Vimentin	334	0	1	1	1	1	1	0	0
P08581	MET	Hepatocyte growth factor receptor	1318	0	1	0	0	0	0	0	0
P08238	HS90B	Heat shock protein HSP 90-beta	435	0	1	1	0	1	1	1	0
P08238	HS90B	Heat shock protein HSP 90-beta	95	0	1	0	0	0	0	0	0
P08238	HS90B	Heat shock protein HSP 90-beta	306	0	1	0	0	0	0	0	0
P08237	K6PF	6-phosphofructokinase, muscle type	356	0	1	0	0	0	0	0	0
P08195	4F2	4F2 cell-surface antigen heavy chain	166	0	1	1	1	1	0	1	0
P08195	4F2	4F2 cell-surface antigen heavy chain	147	0	1	1	1	0	1	1	0
P08195	4F2	4F2 cell-surface antigen heavy chain	160	0	1	1	0	1	0	1	0
P08195	4F2	4F2 cell-surface antigen heavy chain	354	0	1	1	1	0	0	0	0
P08195	4F2	4F2 cell-surface antigen heavy chain	245	0	1	1	0	1	0	0	0
P08195	4F2	4F2 cell-surface antigen heavy chain	140	0	1	1	0	1	0	0	0
P08195	4F2	4F2 cell-surface antigen heavy chain	145	0	1	1	1	0	0	0	0
P08195	4F2	4F2 cell-surface antigen heavy chain	122	0	1	1	0	0	0	0	0
P08107	HSP71	Heat shock 70 kDa protein 1A/1B	159	1	1	1	1	1	1	1	0
P08107	HSP71	Heat shock 70 kDa protein 1A/1B	524	1	1	1	0	1	1	1	1
P08107	HSP71	Heat shock 70 kDa protein 1A/1B	597	0	1	1	1	1	0	1	1
P08107	HSP71	Heat shock 70 kDa protein 1A/1B	507	0	1	1	1	1	1	1	0
P08107	HSP71	Heat shock 70 kDa protein 1A/1B	451	0	1	1	1	1	1	1	0
P08107	HSP71	Heat shock 70 kDa protein 1A/1B	628	0	1	1	1	0	1	1	0
P08107	HSP71	Heat shock 70 kDa protein 1A/1B	126	0	1	1	0	1	0	1	1
P08107	HSP71	Heat shock 70 kDa protein 1A/1B	71	0	1	1	0	1	1	1	0
P08107	HSP71	Heat shock 70 kDa protein 1A/1B	539	0	1	1	1	1	0	1	0
P08107	HSP71	Heat shock 70 kDa protein 1A/1B	423	0	1	1	0	0	0	1	0
P08107	HSP71	Heat shock 70 kDa protein 1A/1B	595	0	1	0	0	0	0	0	0
P07954	FUMH	Fumarate hydratase, mitochondrial	94	0	1	0	0	1	0	1	0
P07942	LAMB1	Laminin subunit beta-1	229	0	1	1	0	0	0	0	0
P07900	HS90A	Heat shock protein HSP 90-alpha	314	0	1	1	0	1	1	1	0
P07900	HS90A	Heat shock protein HSP 90-alpha	419	0	1	0	0	0	1	1	0
P07741	APT	Adenine phosphoribosyltransferase	34	0	1	1	1	1	1	1	0
P07737	PROF1	Profilin-1	105	1	1	1	1	1	1	1	0
P07437	TBB5	Tubulin beta chain	58	0	1	1	1	1	1	1	1
P07437	TBB5	Tubulin beta chain	216	0	1	1	1	0	1	1	0
P07437	TBB5	Tubulin beta chain	350	0	1	1	1	0	1	1	0
P07437	TBB5	Tubulin beta chain	336	0	1	1	1	0	1	1	0
P07437	TBB5	Tubulin beta chain	297	0	1	1	0	0	0	1	1
P07195	LDHB	L-lactate dehydrogenase B chain	308	1	1	1	1	1	1	1	1
P07195	LDHB	L-lactate dehydrogenase B chain	310	0	1	1	1	0	1	0	1
P07195	LDHB	L-lactate dehydrogenase B chain	119	0	1	1	0	1	0	1	0
P07195	LDHB	L-lactate dehydrogenase B chain	332	0	1	1	1	0	1	0	0
P07195	LDHB	L-lactate dehydrogenase B chain	318	0	1	1	1	0	0	0	0
P06748-2	NPM	Isoform 2 of Nucleophosmin	193	0	1	1	0	0	0	0	0
P06748-2	NPM	Isoform 2 of Nucleophosmin	189	0	1	1	0	0	0	0	0
P06744	G6PI	Glucose-6-phosphate isomerase	12	0	1	1	1	1	1	1	0
P06737	PYGL	Glycogen phosphorylase, liver form	170	0	1	1	1	1	0	1	0
P06737	PYGL	Glycogen phosphorylase, liver form	192	0	1	1	0	0	0	1	0
P06733	ENOA	Alpha-enolase	193	1	1	1	0	1	1	1	0
P06733	ENOA	Alpha-enolase	406	0	1	1	1	1	1	1	0
P06733	ENOA	Alpha-enolase	256	0	1	1	1	1	1	1	0
P06733	ENOA	Alpha-enolase	335	0	1	1	0	1	1	1	0
P06733	ENOA	Alpha-enolase	343	0	1	1	1	0	1	1	0
P06733	ENOA	Alpha-enolase	285	0	1	1	1	0	1	0	0
P06733	ENOA	Alpha-enolase	221	0	1	1	0	0	1	1	0
P06733	ENOA	Alpha-enolase	262	0	1	1	1	0	0	1	0
P06733	ENOA	Alpha-enolase	120	0	1	1	0	0	1	0	0
P06703	S10A6	Protein S100-A6	47	0	1	1	1	1	0	0	0
P06576	ATPB	ATP synthase subunit beta, mitochondrial	480	0	1	0	0	0	0	0	0
P06493	CDK1	Cyclin-dependent kinase 1	279	0	1	1	1	1	1	1	0
P06493	CDK1	Cyclin-dependent kinase 1	139	1	1	1	0	1	1	1	0
P06493	CDK1	Cyclin-dependent kinase 1	143	0	1	1	1	1	1	1	0
P06493	CDK1	Cyclin-dependent kinase 1	20	0	1	1	1	0	1	1	0
P06493	CDK1	Cyclin-dependent kinase 1	266	0	1	1	1	0	1	1	0
P06493	CDK1	Cyclin-dependent kinase 1	238	0	1	1	0	0	1	1	0
P06493	CDK1	Cyclin-dependent kinase 1	274	0	1	1	1	0	1	0	0
P06493	CDK1	Cyclin-dependent kinase 1	254	0	1	1	1	0	0	1	0
P06493	CDK1	Cyclin-dependent kinase 1	245	0	1	1	0	0	1	1	0
P06493	CDK1	Cyclin-dependent kinase 1	130	0	1	0	0	0	0	0	0
P06280	AGAL	Alpha-galactosidase A	326	0	1	1	0	0	0	1	0
P06280	AGAL	Alpha-galactosidase A	314	0	1	1	0	0	0	0	0
P06280	AGAL	Alpha-galactosidase A	185	0	1	0	0	0	0	0	0
P05787	K2C8	Keratin, type II cytoskeletal 8	325	0	1	1	1	0	0	1	0
P05787	K2C8	Keratin, type II cytoskeletal 8	122	0	1	1	1	0	0	1	0
P05783	K1C18	Keratin, type I cytoskeletal 18	417	0	1	1	1	1	0	0	0
P05783	K1C18	Keratin, type I cytoskeletal 18	81	0	1	1	0	0	0	1	0
P05783	K1C18	Keratin, type I cytoskeletal 18	407	0	1	1	0	0	0	0	0
P05556	ITB1	Integrin beta-1	784	1	1	1	1	1	1	1	0
P05556	ITB1	Integrin beta-1	774	0	1	1	1	1	1	1	0
P05549	AP2A	Transcription factor AP-2-alpha	197	0	1	0	0	0	0	0	0
P05388	RLA0	60S acidic ribosomal protein P0	246	0	1	0	0	0	0	0	0
P05387	RLA2	60S acidic ribosomal protein P2	21	1	1	1	0	1	1	1	1
P05387	RLA2	60S acidic ribosomal protein P2	41	1	1	1	0	0	1	1	1
P05387	RLA2	60S acidic ribosomal protein P2	49	1	1	1	0	0	0	1	0
P05362	ICAM1	Intercellular adhesion molecule 1	524	0	1	1	0	0	0	0	0
P05187	PPB1	Alkaline phosphatase, placental type	253	0	1	0	0	0	0	0	0
P05187	PPB1	Alkaline phosphatase, placental type	262	0	1	0	0	0	0	0	0
P05187	PPB1	Alkaline phosphatase, placental type	424	0	1	0	0	0	0	0	0
P05067	A4	Amyloid beta A4 protein	751	0	1	1	1	1	0	1	0
P05026	AT1B1	Sodium/potassium-transporting ATPase subunit beta-1	248	0	1	0	0	0	0	0	0
P05023	AT1A1	Sodium/potassium-transporting ATPase subunit alpha-1	212	0	1	1	1	1	1	1	0
P05023	AT1A1	Sodium/potassium-transporting ATPase subunit alpha-1	671	0	1	0	0	0	1	0	0
P04908	H2A1B	Histone H2A type 1-B/E	119	0	1	0	0	0	0	0	1
P04844	RPN2	Dolichyl-diphosphooligosaccharide--protein glycosyltransferase subunit 2	154	0	1	1	1	1	0	1	0
P04844	RPN2	Dolichyl-diphosphooligosaccharide--protein glycosyltransferase subunit 2	627	0	1	1	1	1	0	0	0
P04844	RPN2	Dolichyl-diphosphooligosaccharide--protein glycosyltransferase subunit 2	442	0	1	1	1	0	0	0	0
P04844	RPN2	Dolichyl-diphosphooligosaccharide--protein glycosyltransferase subunit 2	311	0	1	1	1	0	0	0	0
P04844	RPN2	Dolichyl-diphosphooligosaccharide--protein glycosyltransferase subunit 2	460	0	1	1	1	0	0	0	0
P04844	RPN2	Dolichyl-diphosphooligosaccharide--protein glycosyltransferase subunit 2	322	0	1	1	0	0	0	0	0
P04844	RPN2	Dolichyl-diphosphooligosaccharide--protein glycosyltransferase subunit 2	523	0	1	1	0	0	0	0	0
P04844	RPN2	Dolichyl-diphosphooligosaccharide--protein glycosyltransferase subunit 2	306	0	1	1	0	0	0	0	0
P04844	RPN2	Dolichyl-diphosphooligosaccharide--protein glycosyltransferase subunit 2	456	0	1	1	0	0	0	0	0
P04844	RPN2	Dolichyl-diphosphooligosaccharide--protein glycosyltransferase subunit 2	243	0	1	0	0	0	0	0	0
P04843	RPN1	Dolichyl-diphosphooligosaccharide--protein glycosyltransferase subunit 1	187	0	1	1	0	0	0	1	0
P04818	TYSY	Thymidylate synthase	169	0	1	1	1	0	1	1	0
P04818	TYSY	Thymidylate synthase	292	0	1	1	1	0	1	0	0
P04792	HSPB1	Heat shock protein beta-1	198	1	1	1	1	0	0	0	0
P04637	P53	Cellular tumor antigen p53	120	0	1	1	1	0	0	0	0
P04637	P53	Cellular tumor antigen p53	164	0	1	0	0	0	0	1	0
P04637	P53	Cellular tumor antigen p53	351	0	1	0	0	0	0	0	0
P04406	G3P	Glyceraldehyde-3-phosphate dehydrogenase	194	1	1	1	1	0	0	1	1
P04406	G3P	Glyceraldehyde-3-phosphate dehydrogenase	61	0	1	1	1	1	1	1	0
P04406	G3P	Glyceraldehyde-3-phosphate dehydrogenase	145	0	1	1	1	0	1	1	0
P04406	G3P	Glyceraldehyde-3-phosphate dehydrogenase	219	0	1	1	0	0	0	1	1
P04406	G3P	Glyceraldehyde-3-phosphate dehydrogenase	227	0	1	1	0	0	0	1	0
P04406	G3P	Glyceraldehyde-3-phosphate dehydrogenase	259	0	1	1	0	0	1	0	0
P04406	G3P	Glyceraldehyde-3-phosphate dehydrogenase	107	0	1	1	0	0	0	0	0
P04406	G3P	Glyceraldehyde-3-phosphate dehydrogenase	271	0	1	1	0	0	0	0	0
P04183	KITH	Thymidine kinase, cytosolic	203	0	1	0	0	0	0	0	0
P04075	ALDOA	Fructose-bisphosphate aldolase A	28	0	1	0	1	0	1	0	1
P04075	ALDOA	Fructose-bisphosphate aldolase A	153	0	1	0	0	0	1	1	0
P04035	HMDH	3-hydroxy-3-methylglutaryl-coenzyme A reductase	381	0	1	1	0	0	0	0	0
P02786	TFR1	Transferrin receptor protein 1	39	1	1	1	1	0	1	0	0
P02786	TFR1	Transferrin receptor protein 1	161	0	1	1	0	0	0	0	0
P02786	TFR1	Transferrin receptor protein 1	53	0	1	1	0	0	0	0	0
P02786	TFR1	Transferrin receptor protein 1	205	0	1	1	0	0	0	0	0
P02786	TFR1	Transferrin receptor protein 1	145	0	1	1	0	0	0	0	0
P02786	TFR1	Transferrin receptor protein 1	224	0	1	1	0	0	0	0	0
P02786	TFR1	Transferrin receptor protein 1	128	0	1	0	0	0	0	0	0
P02786	TFR1	Transferrin receptor protein 1	358	0	1	0	0	0	0	0	0
P02786	TFR1	Transferrin receptor protein 1	717	0	1	0	0	0	0	0	0
P01891	1A68	HLA class I histocompatibility antigen, A-68 alpha chain	267	0	1	0	0	0	0	0	0
P01111	RASN	GTPase NRas	128	1	1	1	1	1	0	0	0
P01106	MYC	Myc proto-oncogene protein	148	0	1	1	1	1	1	1	0
P01033	TIMP1	Metalloproteinase inhibitor 1	161	0	1	0	0	0	0	0	0
P00966	ASSY	Argininosuccinate synthase	140	0	1	0	1	0	0	0	0
P00558	PGK1	Phosphoglycerate kinase 1	30	0	1	1	0	1	0	1	0
P00492	HPRT	Hypoxanthine-guanine phosphoribosyltransferase	103	0	1	0	1	0	0	0	0
P00338	LDHA	L-lactate dehydrogenase A chain	118	1	1	1	0	1	1	1	1
P00338	LDHA	L-lactate dehydrogenase A chain	14	0	1	1	0	1	1	1	1
P00338	LDHA	L-lactate dehydrogenase A chain	81	0	1	1	0	1	1	1	1
P00338	LDHA	L-lactate dehydrogenase A chain	76	1	1	1	0	0	1	1	0
P00338	LDHA	L-lactate dehydrogenase A chain	328	0	1	1	0	0	1	1	0
P00338	LDHA	L-lactate dehydrogenase A chain	126	0	1	0	0	1	1	1	0
O96019	ACL6A	Actin-like protein 6A	226	0	1	1	0	0	0	0	0
O95816	BAG2	BAG family molecular chaperone regulator 2	200	1	1	1	1	1	1	0	0
O95816	BAG2	BAG family molecular chaperone regulator 2	195	0	1	1	1	0	0	0	0
O95807	TM50A	Transmembrane protein 50A	19	0	1	1	1	0	1	0	0
O95785	WIZ	Protein Wiz	1597	0	1	0	1	1	1	1	0
O95551	TYDP2	Tyrosyl-DNA phosphodiesterase 2	82	1	1	1	1	1	1	1	0
O95551	TYDP2	Tyrosyl-DNA phosphodiesterase 2	203	0	1	1	0	1	1	1	0
O95551	TYDP2	Tyrosyl-DNA phosphodiesterase 2	192	0	1	1	1	1	1	0	0
O95551	TYDP2	Tyrosyl-DNA phosphodiesterase 2	23	0	1	1	0	0	1	0	0
O95297	MPZL1	Myelin protein zero-like protein 1	213	0	1	1	1	1	0	0	0
O95297	MPZL1	Myelin protein zero-like protein 1	228	0	1	0	0	0	0	0	0
O95219	SNX4	Sorting nexin-4	390	0	1	1	0	0	0	0	0
O95155	UBE4B	Ubiquitin conjugation factor E4 B	801	0	1	1	1	0	1	1	0
O94888	UBXN7	UBX domain-containing protein 7	84	1	1	1	0	1	1	1	0
O94888	UBXN7	UBX domain-containing protein 7	309	0	1	0	0	0	0	0	0
O76094	SRP72	Signal recognition particle 72 kDa protein	383	1	1	1	1	1	0	1	0
O76094	SRP72	Signal recognition particle 72 kDa protein	391	0	1	1	1	1	1	0	1
O76080	ZFAN5	AN1-type zinc finger protein 5	86	0	1	1	0	0	1	0	0
O76071	CIAO1	Probable cytosolic iron-sulfur protein assembly protein CIAO1	109	0	1	0	0	0	0	0	0
O75792	RNH2A	Ribonuclease H2 subunit A	221	0	1	1	0	0	0	1	0
O75718	CRTAP	Cartilage-associated protein	157	0	1	0	1	0	1	1	0
O75718	CRTAP	Cartilage-associated protein	182	0	1	1	0	0	0	0	0
O75718	CRTAP	Cartilage-associated protein	312	0	1	0	1	0	0	0	0
O75718	CRTAP	Cartilage-associated protein	189	0	1	1	0	0	0	0	0
O75718	CRTAP	Cartilage-associated protein	204	0	1	1	0	0	0	0	0
O75718	CRTAP	Cartilage-associated protein	199	0	1	0	0	0	0	0	0
O75694	NU155	Nuclear pore complex protein Nup155	740	0	1	1	1	1	1	1	0
O75694	NU155	Nuclear pore complex protein Nup155	297	0	1	1	1	0	0	0	0
O75694	NU155	Nuclear pore complex protein Nup155	1147	0	1	1	0	0	0	0	0
O75694	NU155	Nuclear pore complex protein Nup155	231	0	1	0	1	0	0	0	0
O75694	NU155	Nuclear pore complex protein Nup155	1126	0	1	1	0	0	0	0	0
O75694	NU155	Nuclear pore complex protein Nup155	987	0	1	0	1	0	0	0	0
O75665	OFD1	Oral-facial-digital syndrome 1 protein	175	0	1	1	1	0	0	0	0
O75665	OFD1	Oral-facial-digital syndrome 1 protein	632	0	1	1	1	0	0	0	0
O75665	OFD1	Oral-facial-digital syndrome 1 protein	256	0	1	0	1	0	0	0	0
O75665	OFD1	Oral-facial-digital syndrome 1 protein	37	0	1	0	0	0	0	1	0
O75665	OFD1	Oral-facial-digital syndrome 1 protein	280	0	1	0	0	0	0	0	0
O75638-2	CTAG2	Isoform LAGE-1A of Cancer/testis antigen 2	124	0	1	0	0	0	0	0	0
O75581	LRP6	Low-density lipoprotein receptor-related protein 6	1554	0	1	1	0	1	0	0	0
O75533	SF3B1	Splicing factor 3B subunit 1	793	0	1	1	1	1	1	0	0
O75533	SF3B1	Splicing factor 3B subunit 1	1102	0	1	1	0	0	0	1	0
O75496	GEMI	Geminin	50	0	1	1	0	0	0	0	0
O75387	LAT3	Large neutral amino acids transporter small subunit 3	264	0	1	1	0	1	0	0	0
O75367	H2AY	Core histone macro-H2A.1	116	1	1	1	0	1	1	1	1
O75121	MFA3L	Microfibrillar-associated protein 3-like	221	1	1	1	0	1	0	1	0
O60884	DNJA2	DnaJ homolog subfamily A member 2	199	0	1	1	0	0	1	0	0
O60832	DKC1	H/ACA ribonucleoprotein complex subunit 4	39	0	1	1	0	0	0	0	0
O60814	H2B1K	Histone H2B type 1-K	121	1	1	1	1	1	1	1	0
O60784	TOM1	Target of Myb protein 1	385	1	1	1	0	1	0	1	0
O60784	TOM1	Target of Myb protein 1	311	0	1	1	0	0	0	0	0
O60637	TSN3	Tetraspanin-3	124	0	1	1	0	0	0	0	0
O60637	TSN3	Tetraspanin-3	121	0	1	0	0	0	0	0	0
O60568	PLOD3	Procollagen-lysine,2-oxoglutarate 5-dioxygenase 3	232	0	1	0	1	0	0	0	0
O60568	PLOD3	Procollagen-lysine,2-oxoglutarate 5-dioxygenase 3	495	0	1	0	0	0	0	0	0
O60502	NCOAT	Bifunctional protein NCOAT	869	0	1	0	0	0	0	0	0
O60488	ACSL4	Long-chain-fatty-acid--CoA ligase 4	401	0	1	1	0	1	0	1	0
O60488	ACSL4	Long-chain-fatty-acid--CoA ligase 4	498	0	1	0	0	0	0	0	0
O60427	FADS1	Fatty acid desaturase 1	104	0	1	1	0	0	0	0	0
O60361	NDK8	Putative nucleoside diphosphate kinase	109	1	1	1	1	1	0	1	0
O60337	MARH6	E3 ubiquitin-protein ligase MARCH6	56	0	1	1	1	1	0	0	0
O60337	MARH6	E3 ubiquitin-protein ligase MARCH6	45	0	1	1	1	0	0	0	0
O60331	PI51C	Phosphatidylinositol 4-phosphate 5-kinase type-1 gamma	97	1	1	1	1	1	0	0	0
O60294	LCMT2	Leucine carboxyl methyltransferase 2	24	0	1	1	0	0	1	0	0
O60291	MGRN1	E3 ubiquitin-protein ligase MGRN1	164	0	1	1	1	1	0	1	0
O60291	MGRN1	E3 ubiquitin-protein ligase MGRN1	265	0	1	0	1	0	0	0	0
O60287	NPA1P	Nucleolar pre-ribosomal-associated protein 1	1555	0	1	1	0	0	0	0	0
O60287	NPA1P	Nucleolar pre-ribosomal-associated protein 1	1976	0	1	1	0	0	0	0	0
O60287	NPA1P	Nucleolar pre-ribosomal-associated protein 1	1432	0	1	1	0	0	0	0	0
O60216	RAD21	Double-strand-break repair protein rad21 homolog	48	0	1	0	0	0	0	0	0
O43813	LANC1	LanC-like protein 1	128	0	1	1	1	0	0	0	0
O43765	SGTA	Small glutamine-rich tetratricopeptide repeat-containing protein alpha	160	0	1	1	0	1	1	1	1
O43765	SGTA	Small glutamine-rich tetratricopeptide repeat-containing protein alpha	137	0	1	1	0	1	1	1	1
O43765	SGTA	Small glutamine-rich tetratricopeptide repeat-containing protein alpha	200	0	1	1	0	1	1	1	0
O43681	ASNA	ATPase ASNA1	317	0	1	1	0	0	0	0	0
O43660	PLRG1	Pleiotropic regulator 1	396	0	1	1	0	0	1	1	0
O43463	SUV91	Histone-lysine N-methyltransferase SUV39H1	138	0	1	1	0	1	1	1	0
O43447	PPIH	Peptidyl-prolyl cis-trans isomerase H	101	1	1	1	0	1	1	1	0
O43402	EMC8	ER membrane protein complex subunit 8	110	0	1	1	0	0	0	1	0
O43396	TXNL1	Thioredoxin-like protein 1	28	0	1	1	1	1	1	1	0
O43396	TXNL1	Thioredoxin-like protein 1	181	0	1	1	1	1	0	1	0
O43396	TXNL1	Thioredoxin-like protein 1	102	0	1	1	0	0	1	0	0
O43242	PSMD3	26S proteasome non-ATPase regulatory subunit 3	440	0	1	1	0	0	0	1	0
O43175	SERA	D-3-phosphoglycerate dehydrogenase	351	0	1	1	1	0	1	1	0
O43175	SERA	D-3-phosphoglycerate dehydrogenase	380	0	1	1	0	0	1	0	0
O43175	SERA	D-3-phosphoglycerate dehydrogenase	289	0	1	0	0	0	1	1	0
O43175	SERA	D-3-phosphoglycerate dehydrogenase	364	0	1	1	0	0	0	0	0
O43149	ZZEF1	Zinc finger ZZ-type and EF-hand domain-containing protein 1	2501	0	1	0	0	1	1	1	0
O15460	P4HA2	Prolyl 4-hydroxylase subunit alpha-2	134	0	1	1	1	1	0	1	0
O15439	MRP4	Multidrug resistance-associated protein 4	1265	0	1	1	0	0	0	1	0
O15439	MRP4	Multidrug resistance-associated protein 4	622	0	1	1	1	0	0	0	0
O15439	MRP4	Multidrug resistance-associated protein 4	1278	0	1	1	1	0	0	0	0
O15403	MOT7	Monocarboxylate transporter 7	220	0	1	0	0	0	0	0	0
O15403	MOT7	Monocarboxylate transporter 7	511	0	1	0	0	0	0	0	0
O15403	MOT7	Monocarboxylate transporter 7	495	0	1	0	0	0	0	0	0
O15403	MOT7	Monocarboxylate transporter 7	230	0	1	0	0	0	0	0	0
O15382	BCAT2	Branched-chain-amino-acid aminotransferase, mitochondrial	246	0	1	1	0	0	0	0	0
O15382	BCAT2	Branched-chain-amino-acid aminotransferase, mitochondrial	229	0	1	1	0	0	0	0	0
O15360	FANCA	Fanconi anemia group A protein	515	0	1	1	0	0	1	1	0
O15360	FANCA	Fanconi anemia group A protein	335	0	1	1	0	0	0	0	0
O15355	PPM1G	Protein phosphatase 1G	209	0	1	1	0	1	0	1	0
O15355	PPM1G	Protein phosphatase 1G	172	0	1	1	0	0	0	0	0
O15294	OGT1	UDP-N-acetylglucosamine--peptide N-acetylglucosaminyltransferase 110 kDa subunit	168	1	1	1	1	1	1	1	0
O15269	SPTC1	Serine palmitoyltransferase 1	375	0	1	0	0	1	0	0	0
O15126	SCAM1	Secretory carrier-associated membrane protein 1	89	0	1	1	1	1	1	1	0
O15126	SCAM1	Secretory carrier-associated membrane protein 1	334	0	1	1	1	1	1	1	0
O15121	DEGS1	Sphingolipid delta(4)-desaturase DES1	29	0	1	1	1	0	1	1	0
O15121	DEGS1	Sphingolipid delta(4)-desaturase DES1	278	0	1	0	0	0	0	1	0
O15067	PUR4	Phosphoribosylformylglycinamidine synthase	900	0	1	1	0	0	1	1	0
O15067	PUR4	Phosphoribosylformylglycinamidine synthase	279	0	1	0	1	0	1	0	0
O15067	PUR4	Phosphoribosylformylglycinamidine synthase	843	0	1	0	0	0	0	0	0
O15067	PUR4	Phosphoribosylformylglycinamidine synthase	268	0	1	0	0	0	0	0	0
O15042	SR140	U2 snRNP-associated SURP motif-containing protein	647	0	1	1	0	0	0	0	0
O14972	DSCR3	Down syndrome critical region protein 3	168	0	1	1	1	0	0	1	0
O14929	HAT1	Histone acetyltransferase type B catalytic subunit	15	1	1	1	1	1	1	1	1
O14828	SCAM3	Secretory carrier-associated membrane protein 3	101	1	1	1	0	1	1	1	0
O14828	SCAM3	Secretory carrier-associated membrane protein 3	313	0	1	1	1	1	0	1	0
O14744	ANM5	Protein arginine N-methyltransferase 5	227	0	1	1	1	0	0	1	0
O14641	DVL2	Segment polarity protein dishevelled homolog DVL-2	484	0	1	1	0	0	0	1	0
O14545	TRAD1	TRAF-type zinc finger domain-containing protein 1	283	0	1	0	0	0	0	0	0
O00767	ACOD	Acyl-CoA desaturase	209	1	1	1	1	1	1	1	1
O00767	ACOD	Acyl-CoA desaturase	196	0	1	1	1	1	1	1	1
O00767	ACOD	Acyl-CoA desaturase	51	0	1	1	0	0	0	0	0
O00750	P3C2B	Phosphatidylinositol 4-phosphate 3-kinase C2 domain-containing subunit beta	1047	0	1	1	0	0	1	0	0
O00750	P3C2B	Phosphatidylinositol 4-phosphate 3-kinase C2 domain-containing subunit beta	70	0	1	1	0	0	0	0	0
O00743	PPP6	Serine/threonine-protein phosphatase 6 catalytic subunit	132	0	1	1	1	0	0	0	0
O00743	PPP6	Serine/threonine-protein phosphatase 6 catalytic subunit	188	0	1	0	0	0	0	0	0
O00541	PESC	Pescadillo homolog	81	0	1	1	0	1	1	1	0
O00541	PESC	Pescadillo homolog	331	0	1	1	0	0	0	0	0
O00487	PSDE	26S proteasome non-ATPase regulatory subunit 14	257	0	1	1	1	0	1	0	0
O00487	PSDE	26S proteasome non-ATPase regulatory subunit 14	152	0	1	1	0	0	1	0	0
O00487	PSDE	26S proteasome non-ATPase regulatory subunit 14	239	0	1	0	0	0	0	0	0
O00481	BT3A1	Butyrophilin subfamily 3 member A1	83	0	1	1	0	0	0	0	0
O00303	EIF3F	Eukaryotic translation initiation factor 3 subunit F	238	0	1	0	0	0	1	0	0
O00165	HAX1	HCLS1-associated protein X-1	131	0	1	1	1	1	0	1	0
O00141	SGK1	Serine/threonine-protein kinase Sgk1	312	0	1	0	0	0	0	0	0
O00141	SGK1	Serine/threonine-protein kinase Sgk1	271	0	1	0	0	0	0	0	0
O00141	SGK1	Serine/threonine-protein kinase Sgk1	50	0	1	0	0	0	0	0	0
O00141	SGK1	Serine/threonine-protein kinase Sgk1	317	0	1	0	0	0	0	0	0
O00141	SGK1	Serine/threonine-protein kinase Sgk1	41	0	1	0	0	0	0	0	0
I3L2B2	I3L2B2	Epsin-2	188	0	1	0	0	0	0	0	0
B7ZBG9	B7ZBG9	Eukaryotic translation initiation factor 6	54	0	1	0	0	0	0	0	0
B0FP48	UPK3L	Uroplakin-3b-like protein	148	0	1	0	0	0	0	0	0
A8MXV4	NUD19	Nucleoside diphosphate-linked moiety X motif 19, mitochondrial	278	0	1	0	0	0	0	0	0
A6ZKI3	F127A	Protein FAM127A	9	0	1	1	1	1	0	1	0
A2A3N6	PIPSL	Putative PIP5K1A and PSMD4-like protein	559	0	1	1	1	1	1	1	0
A2A3N6	PIPSL	Putative PIP5K1A and PSMD4-like protein	637	0	1	1	0	0	1	0	0
A2A3N6	PIPSL	Putative PIP5K1A and PSMD4-like protein	620	0	1	0	0	0	1	0	0
Q9Y6X9	MORC2	MORC family CW-type zinc finger protein 2	105	0	1	1	0	0	0	0	0
Q9Y6M7-5	S4A7	Isoform 5 of Sodium bicarbonate cotransporter 3	736	0	1	1	0	1	0	0	0
Q9Y6M5	ZNT1	Zinc transporter 1	501	0	1	1	1	0	0	0	0
Q9Y6M5	ZNT1	Zinc transporter 1	457	0	1	0	0	0	0	0	0
Q9Y6C9	MTCH2	Mitochondrial carrier homolog 2	111	0	1	1	0	0	0	0	0
Q9Y6B7	AP4B1	AP-4 complex subunit beta-1	530	0	1	1	0	0	0	0	0
Q9Y6B7	AP4B1	AP-4 complex subunit beta-1	569	0	1	0	0	0	0	0	0
Q9Y6A9	SPCS1	Signal peptidase complex subunit 1	143	0	1	1	0	1	0	0	0
Q9Y617	SERC	Phosphoserine aminotransferase	94	0	1	1	0	0	0	0	0
Q9Y5Y6	ST14	Suppressor of tumorigenicity 14 protein	204	0	1	1	0	0	0	0	0
Q9Y5Y6	ST14	Suppressor of tumorigenicity 14 protein	582	0	1	0	0	0	0	0	0
Q9Y5Y0	FLVC1	Feline leukemia virus subgroup C receptor-related protein 1	549	0	1	0	1	0	1	0	0
Q9Y5T5	UBP16	Ubiquitin carboxyl-terminal hydrolase 16	506	0	1	0	0	0	0	0	0
Q9Y546	LRC42	Leucine-rich repeat-containing protein 42	411	0	1	1	0	0	0	0	0
Q9Y512	SAM50	Sorting and assembly machinery component 50 homolog	72	0	1	0	0	0	0	0	0
Q9Y512	SAM50	Sorting and assembly machinery component 50 homolog	148	0	1	0	0	0	0	0	0
Q9Y4W2	LAS1L	Ribosomal biogenesis protein LAS1L	486	0	1	1	1	0	1	1	0
Q9Y4W2	LAS1L	Ribosomal biogenesis protein LAS1L	499	0	1	1	0	0	1	1	0
Q9Y4W2	LAS1L	Ribosomal biogenesis protein LAS1L	98	0	1	0	0	0	1	0	0
Q9Y4W2	LAS1L	Ribosomal biogenesis protein LAS1L	64	0	1	0	0	0	0	0	0
Q9Y4R8	TELO2	Telomere length regulation protein TEL2 homolog	392	0	1	0	0	0	1	0	0
Q9Y4R8	TELO2	Telomere length regulation protein TEL2 homolog	36	0	1	0	0	0	0	0	0
Q9Y4E8-2	UBP15	Isoform 2 of Ubiquitin carboxyl-terminal hydrolase 15	230	0	1	0	0	1	0	0	0
Q9Y4E8	UBP15	Ubiquitin carboxyl-terminal hydrolase 15	272	0	1	0	0	0	0	0	0
Q9Y4E5-4	ZN451	Isoform 3 of Zinc finger protein 451	130	0	1	1	1	0	0	0	0
Q9Y4E5-4	ZN451	Isoform 3 of Zinc finger protein 451	286	0	1	0	0	0	0	0	0
Q9Y4E5	ZN451	Zinc finger protein 451	731	0	1	0	1	0	1	0	0
Q9Y4E5	ZN451	Zinc finger protein 451	827	0	1	0	0	1	0	1	0
Q9Y4E5	ZN451	Zinc finger protein 451	817	0	1	0	0	0	1	0	0
Q9Y4E5	ZN451	Zinc finger protein 451	139	0	1	0	0	0	1	0	0
Q9Y4E5	ZN451	Zinc finger protein 451	283	0	1	0	0	0	0	0	0
Q9Y4E5	ZN451	Zinc finger protein 451	466	0	1	0	0	0	0	0	0
Q9Y3Z3	SAMH1	SAM domain and HD domain-containing protein 1	66	0	1	1	1	1	0	1	0
Q9Y3U8	RL36	60S ribosomal protein L36	62	0	1	1	0	1	1	0	0
Q9Y3T9	NOC2L	Nucleolar complex protein 2 homolog	516	0	1	1	0	0	0	1	0
Q9Y3I0	RTCB	tRNA-splicing ligase RtcB homolog	67	0	1	1	0	1	1	1	1
Q9Y3B4	PM14	Pre-mRNA branch site protein p14	29	0	1	1	1	1	0	1	0
Q9Y320	TMX2	Thioredoxin-related transmembrane protein 2	144	0	1	1	0	0	0	0	0
Q9Y320	TMX2	Thioredoxin-related transmembrane protein 2	193	0	1	1	0	0	0	0	0
Q9Y316	MEMO1	Protein MEMO1	64	0	1	0	0	0	0	0	0
Q9Y2T3	GUAD	Guanine deaminase	267	0	1	1	0	0	0	0	0
Q9Y2T3	GUAD	Guanine deaminase	274	0	1	0	0	0	0	0	0
Q9Y2T3	GUAD	Guanine deaminase	201	0	1	0	0	0	0	0	0
Q9Y2T2	AP3M1	AP-3 complex subunit mu-1	283	0	1	0	0	0	0	0	0
Q9Y2P8	RCL1	RNA 3'-terminal phosphate cyclase-like protein	133	0	1	1	0	0	0	0	0
Q9Y2F9	BTBD3	BTB/POZ domain-containing protein 3	223	0	1	0	1	0	0	0	0
Q9Y2F9	BTBD3	BTB/POZ domain-containing protein 3	309	0	1	0	1	0	0	0	0
Q9Y2D8	ADIP	Afadin- and alpha-actinin-binding protein	476	0	1	1	0	0	0	1	0
Q9Y296	TPPC4	Trafficking protein particle complex subunit 4	30	0	1	1	0	0	1	0	0
Q9Y296	TPPC4	Trafficking protein particle complex subunit 4	41	0	1	1	0	0	1	0	0
Q9Y295	DRG1	Developmentally-regulated GTP-binding protein 1	112	0	1	1	0	0	0	1	0
Q9Y295	DRG1	Developmentally-regulated GTP-binding protein 1	182	0	1	1	0	0	0	0	0
Q9Y295	DRG1	Developmentally-regulated GTP-binding protein 1	206	0	1	0	0	0	0	0	0
Q9Y285	SYFA	Phenylalanine--tRNA ligase alpha subunit	315	0	1	1	1	0	1	1	0
Q9Y285	SYFA	Phenylalanine--tRNA ligase alpha subunit	406	0	1	1	0	0	0	1	0
Q9Y285	SYFA	Phenylalanine--tRNA ligase alpha subunit	397	0	1	1	1	0	0	0	0
Q9Y285	SYFA	Phenylalanine--tRNA ligase alpha subunit	427	0	1	0	0	0	1	0	0
Q9Y285	SYFA	Phenylalanine--tRNA ligase alpha subunit	343	0	1	1	0	0	0	0	0
Q9Y285	SYFA	Phenylalanine--tRNA ligase alpha subunit	229	0	1	0	0	0	0	0	0
Q9Y282	ERGI3	Endoplasmic reticulum-Golgi intermediate compartment protein 3	190	0	1	1	0	0	0	0	0
Q9Y282	ERGI3	Endoplasmic reticulum-Golgi intermediate compartment protein 3	174	0	1	1	0	0	0	0	0
Q9Y263	PLAP	Phospholipase A-2-activating protein	393	0	1	1	0	1	0	1	0
Q9Y262	EIF3L	Eukaryotic translation initiation factor 3 subunit L	87	0	1	1	0	0	0	0	0
Q9Y230	RUVB2	RuvB-like 2	279	0	1	1	0	0	0	0	0
Q96GD4	AURKB	Aurora kinase B	168	0	1	0	1	0	0	0	0
Q96GD4	AURKB	Aurora kinase B	164	0	1	1	0	0	0	1	0
Q9UPT9	UBP22	Ubiquitin carboxyl-terminal hydrolase 22	442	0	1	0	0	0	0	0	0
Q9UPT9	UBP22	Ubiquitin carboxyl-terminal hydrolase 22	394	0	1	0	0	0	0	0	0
Q9UPN9	TRI33	E3 ubiquitin-protein ligase TRIM33	320	0	1	0	0	0	0	0	0
Q9UPM9	B9D1	B9 domain-containing protein 1	56	0	1	0	0	0	0	0	0
Q9UP95	S12A4	Solute carrier family 12 member 4	78	0	1	1	0	0	0	0	0
Q9UNZ2	NSF1C	NSFL1 cofactor p47	124	1	1	1	0	1	1	1	0
Q9UNZ2	NSF1C	NSFL1 cofactor p47	282	0	1	1	0	0	0	0	0
Q9UNY4	TTF2	Transcription termination factor 2	992	0	1	1	0	0	0	0	0
Q9UNS2	CSN3	COP9 signalosome complex subunit 3	125	0	1	0	0	0	0	0	0
Q9UNQ0	ABCG2	ATP-binding cassette sub-family G member 2	314	0	1	0	0	0	0	0	0
Q9UNN5	FAF1	FAS-associated factor 1	157	1	1	1	1	1	1	1	1
Q9UNN5	FAF1	FAS-associated factor 1	146	0	1	1	1	1	1	1	0
Q9UNN5	FAF1	FAS-associated factor 1	139	0	1	1	0	1	0	1	0
Q9UNN5	FAF1	FAS-associated factor 1	221	0	1	1	0	0	1	1	0
Q9UM11	FZR	Fizzy-related protein homolog	262	0	1	1	0	0	0	1	0
Q9ULI2	RIMKB	Beta-citryl-glutamate synthase B	194	0	1	0	0	0	0	0	0
Q9ULI2	RIMKB	Beta-citryl-glutamate synthase B	158	0	1	0	0	0	0	0	0
Q9UJX4	APC5	Anaphase-promoting complex subunit 5	229	0	1	1	0	0	0	1	0
Q9UJX4	APC5	Anaphase-promoting complex subunit 5	210	0	1	0	0	0	0	0	0
Q9UJX4	APC5	Anaphase-promoting complex subunit 5	669	0	1	0	0	0	0	0	0
Q9UJX3	APC7	Anaphase-promoting complex subunit 7	364	0	1	0	1	0	0	0	0
Q9UJX3	APC7	Anaphase-promoting complex subunit 7	180	0	1	0	0	0	0	0	0
Q9UJX3	APC7	Anaphase-promoting complex subunit 7	353	0	1	0	0	0	0	0	0
Q9UJX2	CDC23	Cell division cycle protein 23 homolog	313	0	1	0	0	0	0	0	0
Q9UJJ7	RUSD1	RNA pseudouridylate synthase domain-containing protein 1	97	0	1	0	0	1	0	0	0
Q9UJ41	RABX5	Rab5 GDP/GTP exchange factor	299	0	1	1	0	0	1	0	0
Q9UI12	VATH	V-type proton ATPase subunit H	396	0	1	1	1	1	0	1	1
Q9UHW9	S12A6	Solute carrier family 12 member 6	600	0	1	1	1	0	0	1	0
Q9UHQ7	WBP5	WW domain-binding protein 5	57	1	1	1	0	1	1	1	0
Q9UHK6	AMACR	Alpha-methylacyl-CoA racemase	135	0	1	0	0	1	0	0	0
Q9UHI6	DDX20	Probable ATP-dependent RNA helicase DDX20	91	0	1	0	0	0	0	1	0
Q9UHH9	IP6K2	Inositol hexakisphosphate kinase 2	222	0	1	0	0	0	1	0	0
Q9UGL1	KDM5B	Lysine-specific demethylase 5B	749	0	1	0	0	0	1	0	0
Q9UGL1	KDM5B	Lysine-specific demethylase 5B	1183	0	1	0	0	0	0	0	0
Q9UG63	ABCF2	ATP-binding cassette sub-family F member 2	339	0	1	0	0	0	1	1	0
Q9UFF9	CNOT8	CCR4-NOT transcription complex subunit 8	254	0	1	0	0	0	0	0	0
Q9UBR2	CATZ	Cathepsin Z	177	0	1	0	0	0	0	0	0
Q9UBQ7	GRHPR	Glyoxylate reductase/hydroxypyruvate reductase	262	0	1	1	0	0	0	0	0
Q9UBK9	UXT	Protein UXT	48	0	1	0	0	0	0	1	0
Q9UBJ2	ABCD2	ATP-binding cassette sub-family D member 2	517	0	1	0	0	0	0	0	0
Q9UBG0	MRC2	C-type mannose receptor 2	957	0	1	0	0	0	0	0	0
Q9UBC3	DNM3B	DNA (cytosine-5)-methyltransferase 3B	428	0	1	0	0	0	0	0	0
Q9UBC2	EP15R	Epidermal growth factor receptor substrate 15-like 1	627	0	1	1	0	0	0	0	0
Q9P2N7	KLH13	Kelch-like protein 13	62	0	1	0	0	0	0	0	0
Q9P2N7	KLH13	Kelch-like protein 13	618	0	1	0	0	0	0	0	0
Q9P2L0	WDR35	WD repeat-containing protein 35	996	0	1	0	0	0	0	0	0
Q9P275	UBP36	Ubiquitin carboxyl-terminal hydrolase 36	338	0	1	1	0	1	1	1	0
Q9P258	RCC2	Protein RCC2	349	0	1	0	0	0	1	0	0
Q9NZV1	CRIM1	Cysteine-rich motor neuron 1 protein	978	0	1	0	0	1	0	1	0
Q9NZS9	BFAR	Bifunctional apoptosis regulator	121	0	1	1	0	0	0	0	0
Q9NZJ0	DTL	Denticleless protein homolog	128	0	1	0	0	0	1	0	0
Q9NZJ0	DTL	Denticleless protein homolog	375	0	1	0	0	0	0	0	0
Q9NZ71	RTEL1	Regulator of telomere elongation helicase 1	626	0	1	0	0	0	0	0	0
Q9NZ53	PDXL2	Podocalyxin-like protein 2	533	0	1	1	1	0	0	0	0
Q9NZ53	PDXL2	Podocalyxin-like protein 2	381	0	1	0	0	0	0	0	0
Q9NYY3	PLK2	Serine/threonine-protein kinase PLK2	317	0	1	1	0	0	0	0	0
Q9NYH9	UTP6	U3 small nucleolar RNA-associated protein 6 homolog	295	0	1	1	1	0	0	0	0
Q9NY61	AATF	Protein AATF	228	0	1	1	0	0	0	0	0
Q9NY61	AATF	Protein AATF	522	0	1	0	0	0	0	0	0
Q9NXH9	TRM1	tRNA (guanine(26)-N(2))-dimethyltransferase	283	0	1	0	0	0	0	0	0
Q9NX74	DUS2L	tRNA-dihydrouridine(20) synthase [NAD(P)+]-like	337	0	1	1	0	0	0	0	0
Q9NX31	CT111	Uncharacterized protein C20orf111	202	0	1	0	0	0	0	0	0
Q9NWF9	RN216	E3 ubiquitin-protein ligase RNF216	398	0	1	0	0	0	0	0	0
Q9NWD8	TM248	Transmembrane protein 248	228	0	1	0	0	0	0	0	0
Q9NVW2	RNF12	E3 ubiquitin-protein ligase RLIM	550	0	1	1	0	0	0	0	0
Q9NVR0	KLH11	Kelch-like protein 11	234	0	1	1	0	0	0	0	0
Q9NVN8	GNL3L	Guanine nucleotide-binding protein-like 3-like protein	386	0	1	1	0	0	0	0	0
[truncated: 28,610 more rows]

## Sheet: APC substrates ubiquitome
UniProt AC	Uniprot ID	Protein Name	ub-site	ub-site flanking region	Danielsen et al.	Emanuele et al.	Kim et al.	Lee et al.	Povlsen et al.	Udeshi et al.	Wagner et al.	Xu et al.
O14965	AURKA	Aurora kinase A	250	LANALSYCHSKRVIHRDIKPE	0	1	0	0	0	0	0	0
Q96GD4	AURKB	Aurora kinase B	56	NVQPTAAPGQKVMENSSGTPD	0	1	1	1	1	1	1	0
Q96GD4	AURKB	Aurora kinase B	211	IKPENLLLGLKGELKIADFGW	1	1	1	0	0	1	1	0
Q96GD4	AURKB	Aurora kinase B	168	PRGELYKELQKSCTFDEQRTA	0	1	0	1	0	0	0	0
Q96GD4	AURKB	Aurora kinase B	164	LEYAPRGELYKELQKSCTFDE	0	1	1	0	0	0	1	0
Q96GD4	AURKB	Aurora kinase B	215	NLLLGLKGELKIADFGWSVHA	0	1	1	0	0	0	1	0
Q96GD4	AURKB	Aurora kinase B	194	LADALMYCHGKKVIHRDIKPE	0	1	0	0	0	1	0	0
Q96GD4	AURKB	Aurora kinase B	87	FEIGRPLGKGKFGNVYLAREK	0	1	1	1	0	1	1	0
Q96GD4	AURKB	Aurora kinase B	202	HGKKVIHRDIKPENLLLGLKG	0	1	1	0	0	0	0	0
Q96GD4	AURKB	Aurora kinase B	306	VPMGAQDLISKLLRHNPSERL	0	0	1	0	0	0	0	1
Q96GD4	AURKB	Aurora kinase B	291	TYRRIVKVDLKFPASVPMGAQ	0	0	1	0	0	0	0	0
Q96GD4	AURKB	Aurora kinase B	115	LKVLFKSQIEKEGVEHQLRRE	0	0	1	0	0	0	0	0
Q96GD4	AURKB	Aurora kinase B	287	SHNETYRRIVKVDLKFPASVP	0	0	0	0	0	0	1	0
Q96GD4	AURKB	Aurora kinase B	85	DDFEIGRPLGKGKFGNVYLAR	0	0	1	0	0	0	1	0
Q96GD4	AURKB	Aurora kinase B	231	WSVHAPSLRRKTMCGTLDYLP	0	0	0	0	0	1	0	0
Q99728	BARD1	BRCA1-associated RING domain protein 1	160	RSKKVRYVVSKASVQTQPAIK	0	0	0	0	0	0	1	0
O43683	BUB1	Mitotic checkpoint serine/threonine-protein kinase BUB1	187	NPGNNMACISKNQGSELSGVI	0	1	0	0	0	0	0	0
O43683	BUB1	Mitotic checkpoint serine/threonine-protein kinase BUB1	175	VQVLNQMITSKSNPGNNMACI	0	1	0	0	0	1	0	0
O43683	BUB1	Mitotic checkpoint serine/threonine-protein kinase BUB1	756	LIFKLLSGLSKPVSSYPNTFE	0	1	0	0	0	0	0	0
O43683	BUB1	Mitotic checkpoint serine/threonine-protein kinase BUB1	299	LKQKMDELHKKLHQVVETSHE	0	0	0	0	0	1	0	0
P20248	CCNA2	Cyclin-A2	54	PRTRAALAVLKSGNPRGLAQQ	0	1	1	0	0	0	0	0
P20248	CCNA2	Cyclin-A2	37	QEDQENINPEKAAPVQQPRTR	0	0	1	0	0	0	0	0
P14635	CCNB1	G2/mitotic-specific cyclin-B1	279	FAFVTDNTYTKHQIRQMEMKI	0	1	1	0	0	0	0	0
P14635	CCNB1	G2/mitotic-specific cyclin-B1	190	QLEEEQAVRPKYLLGREVTGN	0	0	1	0	0	0	1	0
P14635	CCNB1	G2/mitotic-specific cyclin-B1	311	LPLHFLRRASKIGEVDVEQHT	0	0	1	0	0	0	0	0
Q12834	CDC20	Cell division cycle protein 20 homolog	62	AGRTPGRTPGKSSSKVQTTPS	0	1	1	0	0	0	0	0
Q12834	CDC20	Cell division cycle protein 20 homolog	66	PGRTPGKSSSKVQTTPSKPGG	0	1	1	0	0	0	0	0
Q12834	CDC20	Cell division cycle protein 20 homolog	73	SSSKVQTTPSKPGGDRYIPHR	0	1	1	0	0	0	0	0
Q12834	CDC20	Cell division cycle protein 20 homolog	490	RREREKASAAKSSLIHQGIR	1	1	1	0	1	1	1	0
Q12834	CDC20	Cell division cycle protein 20 homolog	485	LDPARRREREKASAAKSSLIH	1	1	1	0	1	0	1	0
Q12834	CDC20	Cell division cycle protein 20 homolog	136	EEAKILRLSGKPQNAPEGYQN	0	1	1	0	1	1	0	0
Q12834	CDC20	Cell division cycle protein 20 homolog	155	QNRLKVLYSQKATPGSSRKTC	0	1	1	0	0	1	0	0
Q12834	CDC20	Cell division cycle protein 20 homolog	259	EVQLWDVQQQKRLRNMTSHSA	0	1	1	0	0	0	0	0
Q12834	CDC20	Cell division cycle protein 20 homolog	97	QMEVASFLLSKENQPENSQTP	0	1	1	0	0	0	0	0
Q12834	CDC20	Cell division cycle protein 20 homolog	129	NLNGFDVEEAKILRLSGKPQN	0	1	1	0	0	0	0	0
Q12834	CDC20	Cell division cycle protein 20 homolog	109	NQPENSQTPTKKEHQKAWALN	0	1	1	0	0	0	0	0
Q12834	CDC20	Cell division cycle protein 20 homolog	440	YPTMAKVAELKGHTSRVLSLT	0	0	1	0	0	0	0	0
Q12834	CDC20	Cell division cycle protein 20 homolog	149	NAPEGYQNRLKVLYSQKATPG	0	0	0	0	0	1	0	0
Q12834	CDC20	Cell division cycle protein 20 homolog	114	SQTPTKKEHQKAWALNLNGFD	0	0	1	0	0	0	0	0
Q12834	CDC20	Cell division cycle protein 20 homolog	435	LVIWKYPTMAKVAELKGHTSR	0	0	1	0	0	0	0	0
Q99741	CDC6	Cell division control protein 6 homolog	27	RKLSRALNKAKNSSDAKLEPT	0	1	1	0	0	0	0	0
Q99741	CDC6	Cell division control protein 6 homolog	25	PKRKLSRALNKAKNSSDAKLE	0	1	1	0	0	0	0	0
Q99741	CDC6	Cell division control protein 6 homolog	33	LNKAKNSSDAKLEPTNVQTVT	0	1	0	0	0	0	0	0
Q99741	CDC6	Cell division control protein 6 homolog	261	CQEEVSRPAGKDMMRKLEKHM	0	1	0	0	0	0	0	0
Q99741	CDC6	Cell division control protein 6 homolog	491	TLGKLYEAYSKVCRKQQVAAV	0	1	0	0	0	0	0	0
Q96FF9	CDCA5	Sororin	99	ENEPPGRELTKEDLFKTHSVP	0	0	0	0	0	0	1	0
P38936	CDN1A	Cyclin-dependent kinase inhibitor 1	154	QTSMTDFYHSKRRLIFSKRKP	0	1	0	0	0	0	0	0
P38936	CDN1A	Cyclin-dependent kinase inhibitor 1	75	WERVRGLGLPKLYLPTGPRRG	1	0	1	0	1	0	1	0
Q9H211	CDT1	DNA replication factor Cdt1	166	EGRPEEPCGEKAPAYQRFHAL	0	1	0	0	0	0	0	0
Q9H211	CDT1	DNA replication factor Cdt1	141	RELGARVRALKASAQDAGESC	0	1	0	0	0	1	0	0
Q9H211	CDT1	DNA replication factor Cdt1	356	AALPQPPATEKLTTAQEVLAR	0	0	1	0	0	0	0	0
Q9H211	CDT1	DNA replication factor Cdt1	307	IFSQKLVEHVKEHHKAFLASL	0	0	1	0	0	0	0	0
Q9H211	CDT1	DNA replication factor Cdt1	433	LERIRAKEAQKQLAQMTRCPE	0	0	1	0	0	0	0	0
Q9H211	CDT1	DNA replication factor Cdt1	522	LHRIRTDTYVKLDKAADLAHI	0	0	1	0	0	0	0	0
Q9H211	CDT1	DNA replication factor Cdt1	416	TPPAASPSALKGVSQDLLERI	0	0	1	0	0	0	0	0
Q9H211	CDT1	DNA replication factor Cdt1	377	ARNLISPRMEKALSQLALRSA	0	0	1	0	0	0	0	0
P49454	CENPF	Centromere protein F	823	ECRLEADQSPKNSAILQNRVD	0	1	1	0	1	0	1	0
P49454	CENPF	Centromere protein F	223	SSSVFSWQQEKTPSHLSSNSQ	0	1	0	0	0	0	0	0
P49454	CENPF	Centromere protein F	706	QKLAYMELQQKAEFSDQKHQK	0	1	1	0	0	0	0	0
P49454	CENPF	Centromere protein F	689	IRNLHNVLDSKSVEVETQKLA	0	1	1	0	0	0	0	0
P49454	CENPF	Centromere protein F	697	DSKSVEVETQKLAYMELQQKA	0	1	1	0	0	0	0	0
P49454	CENPF	Centromere protein F	770	YESLRDLLKSKDASLVTNEDH	0	0	1	0	0	0	1	0
P49454	CENPF	Centromere protein F	1906	LLNEMKELDSKLHLQEVQLMT	0	0	0	0	0	0	1	0
P49454	CENPF	Centromere protein F	2831	IQTYREKLTSKEECLSSQKLE	0	0	0	0	1	0	0	0
P49454	CENPF	Centromere protein F	919	KEKELQLLNDKVETEQAEIQE	0	0	1	0	0	0	0	0
P49454	CENPF	Centromere protein F	543	QETMLRDLQEKINQQENSLTL	0	0	1	0	0	0	0	0
P49454	CENPF	Centromere protein F	3092	KKGFADIPTGKTSPYILRRTT	0	0	0	0	1	0	0	0
P49454	CENPF	Centromere protein F	2940	TKVDELTTEIKELKETLEEKT	0	0	0	0	0	0	1	0
P49454	CENPF	Centromere protein F	314	HEKEMKGQVNKFQELQLQLEK	0	0	0	0	0	0	1	0
P49454	CENPF	Centromere protein F	19	KEGLPTRALQKIQELEGQLDK	0	0	0	0	0	0	1	0
P49454	CENPF	Centromere protein F	1410	VQMHFAELQEKFLSLQSEHKI	0	0	0	0	0	0	1	0
P49454	CENPF	Centromere protein F	555	NQQENSLTLEKLKLAVADLEK	0	0	0	0	0	0	1	0
P49454	CENPF	Centromere protein F	911	ETLSALENKEKELQLLNDKVE	0	0	0	0	0	0	1	0
P49454	CENPF	Centromere protein F	1088	FAKEHQEFLTKLAFAEERNQN	0	0	0	0	0	0	1	0
P49454	CENPF	Centromere protein F	3115	TRTSPRLAAQKLALSPLSLGK	0	0	0	0	1	0	0	0
P49454	CENPF	Centromere protein F	956	LLSETLSLEKKEMSSIISLNK	0	0	0	0	0	0	1	0
P49454	CENPF	Centromere protein F	356	TTAQYDQASTKYTALEQKLKK	0	0	0	0	0	0	1	0
P49454	CENPF	Centromere protein F	1022	SELSDQYKQEKLILLQRCEET	0	0	0	0	0	0	1	0
P49454	CENPF	Centromere protein F	1341	ATRKMAEEVGKLLNEVKILND	0	0	0	0	0	0	1	0
P49454	CENPF	Centromere protein F	2132	LLKDKTHLQEKLQSLEKDSQA	0	0	0	0	0	0	1	0
P49454	CENPF	Centromere protein F	2079	KTTALDQLSEKMKEKTQELES	0	0	0	0	0	0	1	0
P49454	CENPF	Centromere protein F	1334	SRSECITATRKMAEEVGKLLN	0	0	0	0	0	0	1	0
P49454	CENPF	Centromere protein F	1136	GGLKQEIMTLKEEQNKMQKEV	0	0	1	0	0	0	0	0
P49454	CENPF	Centromere protein F	768	AEYESLRDLLKSKDASLVTNE	0	0	0	0	0	0	1	0
O15182	CETN3	Centrin-3	117	FKLFDDDDSGKISLRNLRRVA	0	0	0	0	1	0	1	0
O15182	CETN3	Centrin-3	108	DPHEEILKAFKLFDDDDSGKI	0	0	0	0	1	0	1	0
Q8WWK9	CKAP2	Cytoskeleton-associated protein 2	70	TSEDQVQEGTKVLKLKTKMAD	0	0	0	0	0	0	1	0
Q8WWK9	CKAP2	Cytoskeleton-associated protein 2	513	VDILTMKSQEKANLGENMEKS	0	0	1	0	0	0	0	0
Q8WWK9	CKAP2	Cytoskeleton-associated protein 2	38	QKLKEHLLRRKTLFAYKQENE	0	0	0	0	0	0	1	0
Q8WWK9	CKAP2	Cytoskeleton-associated protein 2	617	VQFDGTNSAFKELKFLTPVRR	0	0	0	0	0	0	1	0
Q8WWK9	CKAP2	Cytoskeleton-associated protein 2	620	DGTNSAFKELKFLTPVRRSRR	0	0	0	0	0	0	1	0
Q8WWK9	CKAP2	Cytoskeleton-associated protein 2	91	KENMKRPAESKNNTVVGKHCI	0	0	1	0	0	0	0	0
P61024	CKS1	Cyclin-dependent kinases regulatory subunit 1	4	MSHKQIYYSDKYDD	0	0	0	0	1	1	1	0
Q9HAW4	CLSPN	Claspin	963	ASTPASSELNKQEKESSMGDP	0	0	1	0	0	0	0	0
Q9HAW4	CLSPN	Claspin	734	TLLLFKDSSSKMGYFPTEEKS	0	0	1	0	0	0	0	0
O00429	DNM1L	Dynamin-1-like protein	238	DVLMGRVIPVKLGIIGVVNRS	0	0	0	0	1	0	1	0
O00429	DNM1L	Dynamin-1-like protein	160	MTKVPVGDQPKDIELQIRELI	0	0	0	0	1	0	0	0
Q9H8V3	ECT2	Protein ECT2	817	ADPESFEVNTKDMDSTLSRAS	0	1	1	0	0	0	0	0
Q9H8V3	ECT2	Protein ECT2	31	IFDSKVTEISKENLLIGSTSY	0	0	1	0	0	0	0	0
Q9H8V3	ECT2	Protein ECT2	299	MEEMTEMQGGKYLPLGDERCT	0	0	1	0	0	0	0	0
Q9H8V3	ECT2	Protein ECT2	611	PSVALLLNDLKKHTADENPDK	0	0	1	0	0	0	0	0
Q96KQ7	EHMT2	Histone-lysine N-methyltransferase EHMT2	951	VDGEPCPEDYKYISENCETST	0	1	0	0	0	0	0	0
Q96KQ7	EHMT2	Histone-lysine N-methyltransferase EHMT2	747	MVQRGGCVYSKEEDGSTCLHH	0	1	0	0	0	0	0	0
Q96KQ7	EHMT2	Histone-lysine N-methyltransferase EHMT2	1047	KVRLQLYRTAKMGWGVRALQT	0	0	0	0	1	0	1	0
Q96KQ7	EHMT2	Histone-lysine N-methyltransferase EHMT2	1164	YGDRFWDIKSKYFTCQCGSEK	0	0	0	0	1	0	0	0
Q96KQ7	EHMT2	Histone-lysine N-methyltransferase EHMT2	882	SRGANPELRNKEGDTAWDLTP	0	0	1	0	0	0	0	0
Q16875	F263	6-phosphofructo-2-kinase/fructose-2,6-bisphosphatase 3	302	KDLRVWTSQLKSTIQTAEALR	0	1	1	0	0	0	1	1
Q16875	F263	6-phosphofructo-2-kinase/fructose-2,6-bisphosphatase 3	292	LSKFVEEQNLKDLRVWTSQLK	0	0	1	0	1	1	0	0
Q16875	F263	6-phosphofructo-2-kinase/fructose-2,6-bisphosphatase 3	111	QCALAALRDVKSYLAKEGGQI	0	0	1	0	0	0	0	0
Q16875	F263	6-phosphofructo-2-kinase/fructose-2,6-bisphosphatase 3	214	DKCDRDLSLIKVIDVGRRFLV	0	0	1	0	0	0	0	0
Q9UM11	FZR	Fizzy-related protein homolog	262	FVQIWDAAAGKKLSMLEGHTA	0	1	1	0	0	0	1	0
Q9UM11	FZR	Fizzy-related protein homolog	320	QGHRQEVCGLKWSTDHQLLAS	0	1	0	0	0	0	0	0
Q9UM11	FZR	Fizzy-related protein homolog	263	VQIWDAAAGKKLSMLEGHTAR	0	0	1	0	0	0	0	0
Q9UM11	FZR	Fizzy-related protein homolog	96	KDGLAYSALLKNELLGAGIEK	0	0	1	0	0	0	0	0
Q9UM11	FZR	Fizzy-related protein homolog	156	SPYSLSPVSNKSQKLLRSPRK	0	0	1	0	0	0	0	0
O75496	GEMI	Geminin	50	RENELSAGLSKRKHRNDHLTS	0	1	1	0	0	0	0	0
O75496	GEMI	Geminin	27	KNSSVPRRTLKMIQPSASGSL	0	1	0	0	0	0	0	0
O75496	GEMI	Geminin	91	VTQESFDLMIKENPSSQYWKE	0	1	0	0	0	0	0	0
O94925	GLSK	Glutaminase kidney isoform, mitochondrial	158	AEGQEKIPVHKFITALKSTGL	0	0	0	0	1	0	1	0
O94925	GLSK	Glutaminase kidney isoform, mitochondrial	121	ETDAFGNSEGKELVASGENKI	0	0	0	0	0	0	1	0
O94925	GLSK	Glutaminase kidney isoform, mitochondrial	311	GTEYVHRYVGKEPSGLRFNKL	0	0	0	0	1	0	0	0
O94925	GLSK	Glutaminase kidney isoform, mitochondrial	164	IPVHKFITALKSTGLRTSDPR	0	0	0	0	1	0	0	0
Q9NYZ3	GTSE1	G2 and S phase-expressed protein 1	455	PTPTNQFKIPKFSIGDSPDSS	0	0	0	0	0	0	1	0
Q03933	HSF2	Heat shock factor protein 2	210	LLLNTNGAQKKNLFQHIVKEP	0	0	0	0	0	0	1	0
Q03933	HSF2	Heat shock factor protein 2	54	FAKEILPKYFKHNNMASFVRQ	0	0	0	0	0	0	1	0
Q03933	HSF2	Heat shock factor protein 2	151	ETIESRLSELKSENESLWKEV	0	0	1	0	0	0	0	0
Q03933	HSF2	Heat shock factor protein 2	51	EQRFAKEILPKYFKHNNMASF	0	0	0	0	0	0	1	0
Q03933	HSF2	Heat shock factor protein 2	420	KSENKGLETTKNNVVQPVSEE	0	0	1	0	0	0	0	0
Q14807	KIF22	Kinesin-like protein KIF22	552	ASPNAEIHILKNKGRKRKLES	0	1	1	0	0	0	0	0
Q14807	KIF22	Kinesin-like protein KIF22	213	GNILIPGLSQKPISSFADFER	0	0	1	0	0	1	0	0
Q14807	KIF22	Kinesin-like protein KIF22	391	HALGPVKLSQKELLGPPEAKR	0	0	1	0	0	1	0	0
Q14807	KIF22	Kinesin-like protein KIF22	591	SPELLAHGRQKILDLLNEGSA	0	0	0	0	0	0	1	0
Q14807	KIF22	Kinesin-like protein KIF22	425	PMAAPASASQKLSPLQKLSSM	0	0	1	0	0	0	0	0
P04183	KITH	Thymidine kinase, cytosolic	203	ASGQPAGPDNKENCPVPGKPG	0	1	0	0	0	0	0	0
P04183	KITH	Thymidine kinase, cytosolic	220	GKPGEAVAARKLFAPQQILQC	0	0	0	0	1	0	1	0
P04183	KITH	Thymidine kinase, cytosolic	49	RVRRFQIAQYKCLVIKYAKDT	0	0	0	0	1	0	0	0
P04183	KITH	Thymidine kinase, cytosolic	170	AAYTKRLGTEKEVEVIGGADK	0	0	1	0	0	0	0	0
P04183	KITH	Thymidine kinase, cytosolic	211	DNKENCPVPGKPGEAVAARKL	0	0	0	0	1	0	0	0
P04183	KITH	Thymidine kinase, cytosolic	16	LPTVLPGSPSKTRGQIQVILG	0	0	0	0	1	0	0	0
P23919	KTHY	Thymidylate kinase	51	RFPERSTEIGKLLSSYLQKKS	0	0	0	0	1	0	1	0
Q07820	MCL1	Induced myeloid leukemia cell differentiation protein Mcl-1	40	RPGGRLLATEKEASARREIGG	0	1	1	0	0	1	0	0
Q07820	MCL1	Induced myeloid leukemia cell differentiation protein Mcl-1	194	RYLREQATGAKDTKPMGRSGA	0	1	0	0	1	0	0	0
Q07820	MCL1	Induced myeloid leukemia cell differentiation protein Mcl-1	197	REQATGAKDTKPMGRSGATSR	0	1	0	0	1	0	0	0
Q07820	MCL1	Induced myeloid leukemia cell differentiation protein Mcl-1	244	KLDIKNEDDVKSLSRVMIHVF	0	0	1	0	0	0	0	0
Q8IWA4	MFN1	Mitofusin-1	689	RLCQQVDITQKQLEEEIARLP	0	1	0	0	0	0	0	0
Q8IWA4	MFN1	Mitofusin-1	439	SEFHPNPDVLKIYKSELNKHI	0	1	1	0	0	0	0	0
Q8IWA4	MFN1	Mitofusin-1	653	KQQFVNYATEKLRMIVSSTSA	0	1	1	0	0	0	0	0
Q8IWA4	MFN1	Mitofusin-1	670	STSANCSHQVKQQIATTFARL	0	1	0	0	0	0	0	0
Q8IWA4	MFN1	Mitofusin-1	643	WTTHAKERAFKQQFVNYATEK	0	1	0	0	0	0	0	0
Q8IWA4	MFN1	Mitofusin-1	63	DLVEMQGYKDKLSIIGEVLSR	0	0	1	0	1	0	1	0
Q8IWA4	MFN1	Mitofusin-1	395	NQMNLLTLDVKKKIKEVTEEV	0	0	1	0	0	1	1	0
Q8IWA4	MFN1	Mitofusin-1	150	NQLAHALHMDKDLKAGCLVRV	0	0	1	0	1	0	1	0
Q8IWA4	MFN1	Mitofusin-1	500	DKLHTLIPCKKFDLSYNLNYH	0	0	0	0	1	0	1	0
Q8IWA4	MFN1	Mitofusin-1	229	FFHKVNERLSKPNIFILNNRW	0	0	0	0	1	0	1	0
Q8IWA4	MFN1	Mitofusin-1	491	KPLLPAGIQDKLHTLIPCKKF	0	0	0	0	1	0	0	0
Q8IWA4	MFN1	Mitofusin-1	133	AYLMTEGSDEKKSVKTVNQLA	0	0	1	0	0	0	0	0
Q8IWA4	MFN1	Mitofusin-1	447	VLKIYKSELNKHIEDGMGRNL	0	0	1	0	0	0	0	0
Q8IWA4	MFN1	Mitofusin-1	718	IQNNSKLLRNKAVQLENELEN	0	0	1	0	0	0	0	0
Q8IWA4	MFN1	Mitofusin-1	365	MDSVNLAAEDKRHYSVEERED	0	0	1	0	0	0	0	0
Q8IWA4	MFN1	Mitofusin-1	153	AHALHMDKDLKAGCLVRVFWP	0	0	1	0	0	0	0	0
Q8IWA4	MFN1	Mitofusin-1	9	MAEPVSPLKHFVLAKKAIT	0	0	0	0	0	0	1	0
Q8IWA4	MFN1	Mitofusin-1	700	QLEEEIARLPKEIDQLEKIQN	0	0	0	0	1	0	0	0
Q8IWA4	MFN1	Mitofusin-1	731	QLENELENFTKQFLPSSNEES	0	0	1	0	0	0	0	0
Q8IWA4	MFN1	Mitofusin-1	61	EDDLVEMQGYKDKLSIIGEVL	0	0	1	0	0	0	0	0
P45983	MK08	Mitogen-activated protein kinase 8	300	KASQARDLLSKMLVIDASKRI	0	0	1	0	0	0	0	0
P45984	MK09	Mitogen-activated protein kinase 9	250	QLGTPSAEFMKKLQPTVRNYV	0	0	1	0	0	0	0	0
P45984	MK09	Mitogen-activated protein kinase 9	353	EEREHAIEEWKELIYKEVMDW	0	0	0	0	0	0	1	0
Q96BY2	MOAP1	Modulator of apoptosis 1	305	LDQVIAGAVHKTIRRELNLPE	0	0	1	0	0	0	1	0
Q96BY2	MOAP1	Modulator of apoptosis 1	278	YVLRLEPLLQKLVQRGAIERD	0	0	1	0	0	0	1	0
Q96BY2	MOAP1	Modulator of apoptosis 1	202	IKAWQVPDVEKRRRLLESLRG	0	0	1	0	0	0	0	0
Q96BY2	MOAP1	Modulator of apoptosis 1	253	VTDNPRELQVKYLTTYQKDEE	0	0	0	0	0	0	1	0
Q96BY2	MOAP1	Modulator of apoptosis 1	94	GKGGIWRVIFKPPDPDNTFLS	0	0	1	0	0	0	0	0
Q96BY2	MOAP1	Modulator of apoptosis 1	85	HALVPKEIPGKGGIWRVIFKP	0	0	1	0	0	0	0	0
Q96BY2	MOAP1	Modulator of apoptosis 1	260	LQVKYLTTYQKDEEKLSAYVL	0	0	1	0	0	0	0	0
P30304	MPIP1	M-phase inducer phosphatase 1	120	QKLLGCSPALKRSHSDSLDHD	0	1	0	0	0	0	0	0
P30304	MPIP1	M-phase inducer phosphatase 1	343	DPRDLIGDFSKGYLFHTVAGK	0	1	1	0	0	1	0	0
O14777	NDC80	Kinetochore protein NDC80 homolog	360	TRLQNIIDNQKYSVADIERIN	0	1	1	1	1	0	0	0
O14777	NDC80	Kinetochore protein NDC80 homolog	123	SMKSLQAPSVKDFLKIFTFLY	0	0	0	0	1	0	1	0
O14777	NDC80	Kinetochore protein NDC80 homolog	26	MQELRSQDVNKQGLYTPQTKE	0	0	1	0	0	1	0	0
O14777	NDC80	Kinetochore protein NDC80 homolog	462	KYRAQVYVPLKELLNETEEEI	0	0	1	0	0	0	0	0
O14777	NDC80	Kinetochore protein NDC80 homolog	405	WNEELKYARGKEAIETQLAEY	0	0	1	0	0	0	0	0
O14777	NDC80	Kinetochore protein NDC80 homolog	327	LESHSAILDQKLNGLNEEIAR	0	0	1	0	0	0	0	0
O14777	NDC80	Kinetochore protein NDC80 homolog	264	LKDLFNVDAFKLESLEAKNRA	0	0	1	0	0	0	0	0
P51955	NEK2	Serine/threonine-protein kinase Nek2	391	KKKVHFSGESKENIMRSENSE	0	1	1	0	0	0	0	0
P51955	NEK2	Serine/threonine-protein kinase Nek2	407	SENSESQLTSKSKCKDLKKRL	0	1	1	0	0	0	0	0
P51955	NEK2	Serine/threonine-protein kinase Nek2	174	RILNHDTSFAKTFVGTPYYMS	0	1	0	0	0	0	0	0
P51955	NEK2	Serine/threonine-protein kinase Nek2	152	LKPANVFLDGKQNVKLGDFGL	0	1	1	0	0	0	0	0
P51955	NEK2	Serine/threonine-protein kinase Nek2	156	NVFLDGKQNVKLGDFGLARIL	0	1	1	0	0	0	0	0
P51955	NEK2	Serine/threonine-protein kinase Nek2	381	ELLNLPSSVIKKKVHFSGESK	0	1	0	0	0	0	0	0
P51955	NEK2	Serine/threonine-protein kinase Nek2	353	DKLARAENLLKNYSLLKERKF	0	1	0	0	0	0	0	0
P51955	NEK2	Serine/threonine-protein kinase Nek2	359	ENLLKNYSLLKERKFLSLASN	0	1	0	0	0	0	0	0
P51955	NEK2	Serine/threonine-protein kinase Nek2	143	GGHTVLHRDLKPANVFLDGKQ	0	0	1	0	0	0	0	0
P51955	NEK2	Serine/threonine-protein kinase Nek2	362	LKNYSLLKERKFLSLASNPEL	0	0	0	0	0	0	1	0
Q86WB0	NIPA	Nuclear-interacting partner of ALK	485	AETDSMSLSEKSRKVFRIFRQ	0	0	1	0	0	1	0	0
Q86WB0	NIPA	Nuclear-interacting partner of ALK	75	AEQPSLESTSKEAFFSRVETF	0	0	1	0	0	0	0	0
O60313	OPA1	Dynamin-like 120 kDa protein, mitochondrial	228	LQEELLHTQLKYQRILERLEK	0	1	1	0	0	0	1	0
O60313	OPA1	Dynamin-like 120 kDa protein, mitochondrial	792	TQEQCVHNETKNELEKMLKCN	0	1	0	0	0	0	0	0
O60313	OPA1	Dynamin-like 120 kDa protein, mitochondrial	568	ESVEQQADSFKATRFNLETEW	0	0	1	0	0	0	0	0
Q15004	PAF15	PCNA-associated factor	24	RKVVAARAPRKVLGSSTSATN	1	1	1	0	1	1	1	1
Q15004	PAF15	PCNA-associated factor	15	KADSVPGTYRKVVAARAPRKV	0	0	1	0	0	0	0	0
Q15004	PAF15	PCNA-associated factor	63	VCVRPTPKWQKGIGEFFRLSP	0	0	0	0	0	0	1	0
P53350	PLK1	Serine/threonine-protein kinase PLK1	338	APSSLDPSNRKPLTVLNKGLE	0	1	0	0	0	0	0	0
P53350	PLK1	Serine/threonine-protein kinase PLK1	492	FRNYMSEHLLKAGANITPREG	0	0	1	0	1	0	1	0
P53350	PLK1	Serine/threonine-protein kinase PLK1	272	RIKKNEYSIPKHINPVAASLI	0	0	0	0	1	0	1	0
P53350	PLK1	Serine/threonine-protein kinase PLK1	589	RLRYARTMVDKLLSSRSASNR	0	0	0	0	1	0	1	0
P53350	PLK1	Serine/threonine-protein kinase PLK1	480	NSLMKKITLLKYFRNYMSEHL	0	0	0	0	1	0	1	0
P53350	PLK1	Serine/threonine-protein kinase PLK1	38	PGAPAAAPPAKEIPEVLVDPR	0	0	1	0	0	0	0	0
P53350	PLK1	Serine/threonine-protein kinase PLK1	474	TVSSHPNSLMKKITLLKYFRN	0	0	1	0	0	0	0	0
P53350	PLK1	Serine/threonine-protein kinase PLK1	9	MSAAVTAGKLARAPADPGK	0	0	0	0	0	1	0	0
P53350	PLK1	Serine/threonine-protein kinase PLK1	200	VKIGDFGLATKVEYDGERKKT	0	0	1	0	0	0	0	0
Q9NS23	RASF1	Ras association domain-containing protein 1	236	AREVIEALLRKFLVVDDPRKF	0	0	0	0	0	0	1	0
Q9NRY4	RHG35	Rho GTPase-activating protein 35	1096	DYAEPMDAVVKPRNEEENIYS	0	0	1	0	0	0	0	0
Q9NRY4	RHG35	Rho GTPase-activating protein 35	1289	TEGIYRVSGNKSEMESLQRQF	0	0	1	0	0	0	0	0
Q5FBB7	SGOL1	Shugoshin-like 1	454	ITNVSLYPVVKIRRLSLSPKK	0	0	0	0	0	0	1	0
P12757	SKIL	Ski-like protein	249	FPQNGSVLPAKSSLAQLKETG	0	0	0	0	0	0	1	0
P12757	SKIL	Ski-like protein	551	QQEKLNLILQKKQQLQMEVKM	0	0	0	0	0	0	1	0
P12757	SKIL	Ski-like protein	423	VSLTSAVSQSKELTKTEASKS	0	0	0	0	0	0	1	0
Q13309	SKP2	S-phase kinase-associated protein 2	228	LSDPIVNTLAKNSNLVRLNLS	0	1	1	1	0	1	0	0
Q13309	SKP2	S-phase kinase-associated protein 2	145	SLWQTLDLTGKNLHPDVTGRL	0	1	1	0	0	0	1	0
Q13309	SKP2	S-phase kinase-associated protein 2	299	NLSGYRKNLQKSDLSTLVRRC	0	1	0	0	0	0	0	0
Q13309	SKP2	S-phase kinase-associated protein 2	207	TLHGILSQCSKLQNLSLEGLR	0	1	0	0	0	0	0	0
P23497	SP100	Nuclear autoantigen Sp-100	225	NAKRKDTTSDKDDSLGSQQTN	0	0	1	0	0	0	0	0
P23497	SP100	Nuclear autoantigen Sp-100	151	YKGFENVIHDKLPLQESEEEE	0	0	1	0	0	0	0	0
P23497	SP100	Nuclear autoantigen Sp-100	739	KEKGKFEDMAKADKAHYEREM	0	0	1	0	0	0	0	0
Q00059	TFAM	Transcription factor A, mitochondrial	118	QVYKEEISRFKEQLTPSQIMS	0	0	0	0	1	0	1	0
Q00059	TFAM	Transcription factor A, mitochondrial	52	FSSVLASCPKKPVSSYLRFSK	1	0	0	0	0	0	0	0
Q00059	TFAM	Transcription factor A, mitochondrial	62	KPVSSYLRFSKEQLPIFKAQN	0	0	0	0	0	0	1	0
Q9ULW0	TPX2	Targeting protein for Xklp2	44	WFEEKANLENKLLGKNGTGGL	0	0	0	0	1	0	1	0
Q9ULW0	TPX2	Targeting protein for Xklp2	75	NLQQAIVTPLKPVDNTYYKEA	0	0	0	0	1	0	1	0
Q9ULW0	TPX2	Targeting protein for Xklp2	63	GLFQGKTPLRKANLQQAIVTP	0	0	0	0	1	0	0	0
Q9ULW0	TPX2	Targeting protein for Xklp2	567	ELQKGEVPKFKALPLPHFDTI	0	0	0	0	0	0	1	0
Q9ULW0	TPX2	Targeting protein for Xklp2	48	KANLENKLLGKNGTGGLFQGK	0	0	0	0	0	0	1	0
Q9ULW0	TPX2	Targeting protein for Xklp2	524	QPVPHYGVPFKPQIPEARTVE	0	0	0	0	0	0	1	0
Q9ULW0	TPX2	Targeting protein for Xklp2	58	KNGTGGLFQGKTPLRKANLQQ	0	0	0	0	1	0	0	0
P33981	TTK	Dual specificity protein kinase TTK	827	VGLNSPNSILKAAKTLYEHYS	0	0	1	0	0	0	1	0
P33981	TTK	Dual specificity protein kinase TTK	86	SVPLSDALLNKLIGRYSQAIE	0	0	1	0	0	0	1	0
P33981	TTK	Dual specificity protein kinase TTK	696	TVNYMPPEAIKDMSSSRENGK	0	0	1	0	0	0	0	0
P33981	TTK	Dual specificity protein kinase TTK	372	SSLLAKLEETKEYQEPEVPES	0	0	1	0	0	0	0	0
P33981	TTK	Dual specificity protein kinase TTK	538	LKQIGSGGSSKVFQVLNEKKQ	0	0	0	0	0	0	1	0
P33981	TTK	Dual specificity protein kinase TTK	385	QEPEVPESNQKQWQSKRKSEC	0	0	1	0	0	0	0	0
P33981	TTK	Dual specificity protein kinase TTK	546	SSKVFQVLNEKKQIYAIKYVN	0	0	1	0	0	0	0	0
P33981	TTK	Dual specificity protein kinase TTK	848	GGESHNSSSSKTFEKKRGKK	0	0	1	0	0	0	0	0
P33981	TTK	Dual specificity protein kinase TTK	452	SKWFDPKSICKTPSSNTLDDY	0	0	0	0	0	1	0	0
P33981	TTK	Dual specificity protein kinase TTK	830	NSPNSILKAAKTLYEHYSGGE	0	0	0	0	0	1	0	0
O00762	UBE2C	Ubiquitin-conjugating enzyme E2 C	172	FKKYLQETYSKQVTSQEP	0	1	1	0	0	1	0	0
O00762	UBE2C	Ubiquitin-conjugating enzyme E2 C	119	TQGNICLDILKEKWSALYDVR	0	1	0	0	0	1	0	1
O00762	UBE2C	Ubiquitin-conjugating enzyme E2 C	121	GNICLDILKEKWSALYDVRTI	0	1	0	0	1	0	1	1
O00762	UBE2C	Ubiquitin-conjugating enzyme E2 C	97	SGYPYNAPTVKFLTPCYHPNV	0	1	0	0	0	0	0	0
O00762	UBE2C	Ubiquitin-conjugating enzyme E2 C	164	ELWKNPTAFKKYLQETYSKQV	0	1	0	0	0	0	0	0
O00762	UBE2C	Ubiquitin-conjugating enzyme E2 C	80	AGTVYEDLRYKLSLEFPSGYP	0	0	0	0	0	0	1	0
O94782	UBP1	Ubiquitin carboxyl-terminal hydrolase 1	73	AAQSSPINCEKRENLLPFVGL	0	1	0	0	0	0	0	0
O94782	UBP1	Ubiquitin carboxyl-terminal hydrolase 1	689	ELYNKASNPDKVASTAFAENR	0	1	1	0	0	0	1	0
O94782	UBP1	Ubiquitin carboxyl-terminal hydrolase 1	551	EFDCYGGGLSKINTPLLTPLK	0	1	0	0	0	0	0	0
O94782	UBP1	Ubiquitin carboxyl-terminal hydrolase 1	741	NKISYVVQSLKEYEGKWLLFD	0	1	1	0	0	0	1	0
O94782	UBP1	Ubiquitin carboxyl-terminal hydrolase 1	746	VVQSLKEYEGKWLLFDDSEVK	0	0	1	0	0	0	1	0
O94782	UBP1	Ubiquitin carboxyl-terminal hydrolase 1	783	PTSTPYLLFYKKL	0	0	0	0	0	0	1	0
O94782	UBP1	Ubiquitin carboxyl-terminal hydrolase 1	761	DDSEVKVTEEKDFLNSLSPST	0	0	0	0	0	0	1	0
Q86T82	UBP37	Ubiquitin carboxyl-terminal hydrolase 37	452	EDMEKLNKTWKTEPVSGEENS	0	0	1	0	0	0	0	0
Q86T82	UBP37	Ubiquitin carboxyl-terminal hydrolase 37	962	EIFDELLETEKNSQSLSTEVG	0	0	1	0	0	0	0	0
Q96RL1	UIMC1	BRCA1-A complex subunit RAP80	31	DVETTSSVSVKRKRRLEDAFI	0	1	1	1	1	1	1	0
Q96RL1	UIMC1	BRCA1-A complex subunit RAP80	245	ESTGRGSAFLKAVQGSGDTSR	0	1	1	1	1	1	1	0
Q96RL1	UIMC1	BRCA1-A complex subunit RAP80	544	LTRRQKEAKTKSDSGTAAQTS	0	1	1	1	0	1	0	0
Q96RL1	UIMC1	BRCA1-A complex subunit RAP80	587	CHVDSCLQLAKADQGDGPEGS	0	1	1	1	0	0	0	0
Q96RL1	UIMC1	BRCA1-A complex subunit RAP80	567	IDKNEKCYLCKSLVPFREYQC	0	1	0	0	0	1	0	0
Q96RL1	UIMC1	BRCA1-A complex subunit RAP80	90	TEEEQFALALKMSEQEAREVN	0	1	1	0	0	0	0	0
Q96RL1	UIMC1	BRCA1-A complex subunit RAP80	428	ASQSVAALTSKRSLVLMPESS	0	1	1	0	0	0	0	0
Q96RL1	UIMC1	BRCA1-A complex subunit RAP80	215	SQPVFENVNVKSFDRCTGHSA	0	1	1	0	0	0	0	0
Q96RL1	UIMC1	BRCA1-A complex subunit RAP80	642	SEHKTSDADIKSSETGAFRVP	0	1	1	0	0	0	0	0
Q96RL1	UIMC1	BRCA1-A complex subunit RAP80	166	IWQLVPPSLFKGSHISQGNEA	0	1	0	0	0	0	0	0
Q96RL1	UIMC1	BRCA1-A complex subunit RAP80	382	KTKDFQESSIKSLKEKLLLEE	0	1	1	1	1	0	1	0
Q96RL1	UIMC1	BRCA1-A complex subunit RAP80	265	RHCLPTLADAKGLQDTGGTVN	0	1	0	0	0	1	0	0
Q96RL1	UIMC1	BRCA1-A complex subunit RAP80	374	SRASDWHSKTKDFQESSIKSL	0	1	1	0	1	1	0	0
Q96RL1	UIMC1	BRCA1-A complex subunit RAP80	607	SGRACSTVEGKWQQRLKNPKE	0	1	0	0	1	1	0	0
Q96RL1	UIMC1	BRCA1-A complex subunit RAP80	20	EVSESRNLEKKDVETTSSVSV	0	1	1	0	0	1	0	0
Q96RL1	UIMC1	BRCA1-A complex subunit RAP80	387	QESSIKSLKEKLLLEEEPTTS	0	1	1	0	0	0	0	0
Q96RL1	UIMC1	BRCA1-A complex subunit RAP80	75	SNRAKCLAKRKIAQMTEEEQF	0	1	1	0	0	0	0	0
Q96RL1	UIMC1	BRCA1-A complex subunit RAP80	305	VILCQLEVYQKSLKMAQRQLL	0	1	0	0	0	0	0	0
Q96RL1	UIMC1	BRCA1-A complex subunit RAP80	559	TAAQTSLDIDKNEKCYLCKSL	0	1	1	0	0	0	0	0
Q96RL1	UIMC1	BRCA1-A complex subunit RAP80	112	QEEEEEELLRKAIAESLNSCR	0	1	0	0	0	0	0	0
Q96RL1	UIMC1	BRCA1-A complex subunit RAP80	696	SEATDCLVDFKKQVTVQPGSR	0	1	0	0	0	0	0	0
Q96RL1	UIMC1	BRCA1-A complex subunit RAP80	188	EREEPWDHTEKTEEEPVSGSS	0	1	0	0	0	0	0	0
Q96RL1	UIMC1	BRCA1-A complex subunit RAP80	345	ECGQGEQASEKNECISEDMGD	0	1	0	0	0	0	0	0
Q96RL1	UIMC1	BRCA1-A complex subunit RAP80	480	LDGVRIIMADKEVGNKEDAEK	0	0	1	0	0	0	0	0
Q96RL1	UIMC1	BRCA1-A complex subunit RAP80	485	IIMADKEVGNKEDAEKEVAIS	0	0	1	0	0	0	0	0
Q96RL1	UIMC1	BRCA1-A complex subunit RAP80	9	MPRRKKKVKEVSESRNLEK	0	0	1	0	0	0	0	0
